# Supplementary material for: Bayesian multivariate reanalysis of large genetic studies identifies many new associations
Source: PLoS Genet. 2019 Oct 9;15(10):e1008431. doi: 10.1371/journal.pgen.1008431 (PMC6802844; doi:10.1371/journal.pgen.1008431)
Supplement: S4 Table — Attached Excel sheets give bmass results for previous univariate associations, per dataset. Note that these results may not include all SNPs from S3a–S3m Table, because some SNPs were dropped during QC and other SNPs were dropped because they did not reach univariate significance in the publicly available summary data (see Methods for details). (XLS) [file pgen.1008431.s007.xls]

## Sheet: Headers
Supplementary Tables 4a-m Headers Legend
Chr	Chromosome
BP	Basepair position
Marker	rsID#
MAF	Minor Allele Frequency
A1	Reference Allele
*_A2	Alternative Allele (oriented towards the phenotype indicated)
*_pValue	p-value of the phenotype indicated
logBFWeightedAvg	Log of the Bayes factors weighted average

## Sheet: Suppl Table 4a
Supplementary Table 4a - GlobalLipids 2010 Previous Univariate Associations
Chr	BP	Marker	MAF	A1	HDL_A2	HDL_pValue	LDL_pValue	TC_pValue	TG_pValue	Nmin	logBFWeightedAvg
1	25648320	rs12027135	0.453	T	A	0.459907	1.23473e-10	4.11158e-11	0.0282354	95454	7.50938
1	39800767	rs4660293	0.231	G	A	4.00071e-10	0.00433086	0.0394942	2.25628e-06	95409	8.27804
1	55277238	rs2479409	0.302	G	A	0.3261	1.93923e-28	3.8244e-24	0.00921428	95435	24.0929
1	62798530	rs2131925	0.321	G	T	0.00284507	1.63739e-17	2.64578e-40	8.84578e-43	95454	62.8959
1	92782026	rs7515577	0.206	C	A	0.980853	1.51276e-07	2.77612e-08	0.179596	95436	4.97669
1	109619829	rs629301	0.219	G	T	6.19775e-08	9.6344e-171	5.79731e-131	0.0621814	95454	182.058
1	180435508	rs1689800	0.349	G	A	3.17466e-10	0.142104	0.249321	0.10395	95454	6.40797
1	219040186	rs2642442	0.32	C	T	1.98119e-05	1.10384e-10	5.7198e-13	0.0428674	95434	13.1099
1	228362314	rs4846914	0.4	G	A	3.65731e-21	0.758082	0.164833	8.14228e-14	95435	20.7819
1	232925220	rs514230	0.476	T	A	0.0843474	9.36103e-12	5.35334e-14	0.32956	95454	10.2468
2	21078786	rs1042034	0.225	C	T	1.21636e-30	8.32012e-25	3.72136e-18	1.36555e-45	95446	61.3699
2	21117405	rs1367117	0.303	G	A	2.31622e-05	4.47995e-114	4.06567e-96	4.10453e-10	95446	112.813
2	27584444	rs1260326	0.409	C	T	0.0775638	0.000233234	7.2804e-27	5.66807e-133	95446	140.091
2	43926080	rs4299376	0.299	G	T	0.212397	1.71809e-47	4.01914e-45	0.00252775	91285	45.1335
2	135554376	rs7570971	0.337	C	A	0.003261	1.65127e-06	1.9318e-08	0.775644	95446	5.34615
2	165221337	rs10195252	0.405	C	T	9.29466e-08	1.90736e-06	1.72346e-05	1.62662e-10	95446	10.7838
2	165249046	rs12328675	0.127	C	T	2.71914e-10	0.0565206	0.090646	2.80808e-08	95446	8.93368
2	226808942	rs2972146	0.37	G	T	2.81565e-09	0.0723356	0.497772	2.48956e-08	92495	7.80414
3	12603920	rs2290159	0.22	G	C	0.437159	1.1798e-06	4.20298e-09	0.00229604	94704	5.59459
3	137409312	rs645040	0.22	G	T	3.2714e-06	0.223224	0.351854	2.51831e-08	95453	5.83506
4	88249285	rs442177	0.408	G	T	2.74738e-07	0.00098072	0.00040317	8.67087e-12	95454	10.0412
4	103407732	rs13107325	0.07	C	T	7.2207e-11	0.120423	0.00284507	0.0153084	87724	7.69386
5	53333782	rs6450176	0.255	G	A	4.98065e-08	0.091028	0.0557481	1.74693e-05	95454	6.06148
5	55897543	rs9686661	0.201	C	T	7.5366e-07	0.0072097	0.00616264	1.3187e-10	94704	8.37444
5	74692295	rs12916	0.39	C	T	0.134914	5.11282e-45	8.83197e-47	0.30348	95454	46.1739
5	156322875	rs6882076	0.35	C	T	0.894984	1.88138e-22	7.41999e-28	1.01299e-10	95454	24.9268
6	16235386	rs3757354	0.222	C	T	0.38649	1.16087e-11	2.7815e-09	0.212764	91293	7.80514
6	26201120	rs1800562	0.056	G	A	0.184178	6.05471e-10	2.48956e-08	0.747453	93821	6.42505
6	31373469	rs2247056	0.244	C	T	0.0388285	9.29309e-06	4.31929e-14	1.59963e-15	95454	19.6417
6	32520413	rs3177928	0.159	G	A	0.0026998	2.39428e-15	3.96277e-19	0.0108965	95425	15.154
6	34654538	rs2814982	0.11	C	T	1.29187e-06	4.6797e-07	4.67295e-11	0.729343	95454	9.86119
6	34660775	rs2814944	0.157	G	A	3.81549e-09	6.80508e-05	8.84415e-08	0.354446	95365	9.28841
6	116419586	rs9488822	0.353	T	A	0.251382	3.46802e-08	1.69172e-10	0.000193005	95454	7.06404
6	139871359	rs605066	0.419	C	T	2.54739e-08	0.0205583	0.165442	3.23981e-06	95454	5.98712
6	160498850	rs1564348	0.164	C	T	0.0686069	1.70959e-17	9.73285e-17	0.0239457	95439	15.1898
6	161009807	rs1084651	0.157	G	A	2.97333e-08	0.552512	0.059026	0.0116028	95454	4.83948
7	21573877	rs12670798	0.23	C	T	0.907653	6.87232e-10	9.18297e-10	0.0299312	95454	6.55008
7	44545705	rs2072183	0.256	G	C	0.718099	6.71e-11	3.2231e-11	0.00344456	92372	7.93266
7	71767603	rs13238203	0.036	C	T	0.0168484	0.258898	0.058225	1.12911e-09	78009	5.55946
7	72620810	rs17145738	0.116	C	T	1.18693e-09	0.22859	0.0712313	5.99947e-58	95452	56.2595
7	130083924	rs4731702	0.478	C	T	1.20441e-15	0.0168484	0.212764	1.06625e-06	95454	12.7548
8	9220768	rs9987289	0.088	G	A	6.41655e-25	2.00979e-14	7.06204e-23	0.0210548	95454	34.76
8	10721339	rs11776767	0.374	G	C	0.00283578	0.201602	0.745938	1.2929e-08	95454	5.5032
8	18317161	rs1495741	0.223	G	A	0.931466	0.00159949	2.69775e-08	4.59281e-14	92503	12.4714
8	19888502	rs12678919	0.125	G	A	9.78148e-98	0.570714	0.913202	1.49523e-115	95454	152.349
8	59551119	rs2081687	0.351	C	T	0.434802	1.7005e-08	1.96423e-12	8.52998e-05	95454	8.88044
8	116668374	rs2293889	0.411	G	T	5.75371e-11	0.0107107	0.585754	0.614964	95454	8.01167
8	116717740	rs2737229	0.302	C	A	0.294639	8.05624e-07	2.44702e-08	0.0120049	95454	4.7635
8	126560154	rs2954029	0.463	T	A	4.84343e-18	5.3445e-29	1.17334e-35	3.2704e-55	95454	69.8897
8	145115531	rs11136341	0.396	G	A	0.839135	4.45388e-13	8.95515e-10	0.976067	88376	9.18549
9	15295378	rs581080	0.18	G	C	2.91007e-12	0.0181766	3.08519e-09	0.000295744	95454	17.9446
9	106704122	rs1883025	0.252	C	T	1.76005e-33	1.11444e-07	3.40475e-27	0.00101621	94769	49.9361
9	135144821	rs9411489	0.205	C	T	0.328569	5.84714e-13	5.23144e-10	0.0462614	38680	10.3939
10	64697616	rs10761731	0.435	T	A	2.52281e-07	0.00036804	0.00125973	3.47595e-12	95454	14.8848
10	94829632	rs2068888	0.461	G	A	0.0170791	0.00379159	0.000490301	2.37768e-08	95454	4.83386
10	113923876	rs2255141	0.297	G	A	2.99121e-07	2.17723e-09	2.03071e-10	0.00279892	95454	12.638
11	10345358	rs2923084	0.174	G	A	4.62907e-08	0.0417504	0.994415	0.0252863	95453	4.54446
11	18589560	rs10128711	0.281	C	T	0.212031	2.88207e-07	2.56205e-08	0.0409535	95400	4.74726
11	46699823	rs3136441	0.154	C	T	3.4683e-18	0.643364	0.0961124	0.000623913	95454	14.0223
11	61326406	rs174546	0.339	C	T	2.62816e-22	1.76544e-21	2.84275e-22	5.41269e-24	95454	59.6682
11	116154127	rs964184	0.132	G	C	5.17435e-47	1.46811e-26	6.23613e-57	6.8014e-240	95432	244.258
11	122027585	rs7941030	0.38	C	T	2.667e-08	3.45053e-06	1.52353e-10	0.984841	95454	10.6393
11	125749162	rs11220462	0.136	G	A	0.0310057	1.20441e-15	5.56419e-11	0.0166204	95454	11.6398
12	20365025	rs7134375	0.421	C	A	3.84123e-08	0.667196	0.946582	0.000834772	95454	4.653
12	56078847	rs11613352	0.224	C	T	4.39989e-08	0.000503289	0.00345565	4.43201e-10	95454	9.0535
12	108484576	rs7134594	0.465	C	T	6.8619e-15	0.562589	0.000129715	0.610051	95454	13.4862
12	110556807	rs11065987	0.423	G	A	0.000581714	1.5034e-09	6.79031e-12	0.86737	95454	9.15937
12	119901033	rs1169288	0.325	C	A	0.0159525	1.12858e-15	1.48289e-14	0.457482	95454	12.7421
12	122362191	rs4759375	0.064	C	T	7.51459e-09	0.149302	0.00620023	0.115256	95454	5.74051
12	123026120	rs4765127	0.34	G	T	2.88194e-10	0.000936298	0.00507869	1.8021e-08	95342	9.88015
12	123827546	rs838880	0.315	C	T	2.57636e-14	0.415645	0.0313187	0.804134	76224	11.6974
14	23953727	rs8017377	0.465	G	A	0.76723	4.86532e-11	1.12673e-07	0.686948	95454	7.18233
15	40471079	rs2412710	0.021	G	A	6.17556e-05	0.311538	0.957732	1.86586e-08	85728	5.70772
15	42033223	rs2929282	0.05	T	A	2.85479e-06	0.766467	0.641216	1.62806e-11	93999	8.67628
15	56470658	rs1532085	0.387	G	A	2.91199e-96	0.852445	8.86834e-20	1.78021e-11	93999	142.34
15	61183920	rs2652834	0.199	G	A	8.76735e-09	0.370253	0.0426624	0.000323148	93999	5.83305
16	30825988	rs11649653	0.401	G	C	0.00186455	0.0137013	0.0204493	3.35162e-08	93964	4.41611
16	55550825	rs3764261	0.322	C	A	0	1.62946e-12	6.68057e-14	6.15565e-12	89838	399.081
16	66485543	rs16942887	0.124	G	A	8.35714e-33	0.43304	7.56992e-06	0.115719	93999	29.8673
16	70665594	rs2000999	0.202	G	A	0.533942	1.75601e-22	3.21331e-24	5.65216e-06	93999	20.9894
16	80092291	rs2925979	0.298	C	T	2.0842e-11	0.945786	0.493975	8.96577e-05	93999	7.83879
17	35067382	rs11869286	0.336	G	C	1.33142e-13	0.15358	0.000261221	0.265708	93820	10.6511
17	42780114	rs7206971	0.483	G	A	0.00171854	1.50493e-08	1.04659e-08	0.0480416	86068	7.88416
17	64386889	rs4148008	0.323	G	C	1.79416e-10	0.00438569	0.488937	0.0409535	93999	7.26759
17	73915579	rs4129767	0.478	G	A	7.55938e-09	0.497772	0.0166657	0.0104371	93999	5.41229
18	45414951	rs7241918	0.165	G	T	2.73265e-49	0.000319443	6.33484e-19	0.693581	93999	54.33
18	56000003	rs12967135	0.23	G	A	6.59206e-09	0.805682	0.412786	1.34901e-05	93999	6.10556
19	8339196	rs7255436	0.47	C	A	3.23902e-08	0.526081	0.0299312	0.0644578	93999	4.67855
19	11063306	rs6511720	0.111	G	T	0.0144852	4.2508e-117	6.60194e-97	0.149867	93131	120.637
19	11208493	rs737337	0.082	C	T	3.10403e-09	0.348244	0.000825797	0.507971	93999	6.5383
19	19268718	rs10401969	0.069	C	T	0.578895	6.71236e-22	2.89364e-38	1.61042e-29	93983	44.3662
19	50106291	rs439401	0.355	C	T	6.7317e-06	5.35879e-07	3.83859e-12	1.14785e-30	65348	28.1681
19	50114786	rs4420638	0.167	G	A	4.3838e-21	8.6409e-147	5.15193e-111	5.4188e-22	83209	156.84
19	53898229	rs492602	0.463	G	A	0.731598	7.57372e-08	2.01754e-10	0.00030738	92503	7.11725
19	59484573	rs386000	0.199	G	C	4.2929e-16	0.603761	0.000113387	0.940215	82089	14.0852
20	33616196	rs2277862	0.15	C	T	0.0276653	6.45227e-06	3.82517e-10	0.00235794	93999	6.84524
20	38524901	rs2902940	0.287	G	A	0.520873	1.57671e-08	6.07015e-11	0.00249456	93999	7.30368
20	39106032	rs6029526	0.472	T	A	0.874457	3.65274e-19	8.50436e-17	0.011669	93999	15.1106
20	42475778	rs1800961	0.033	C	T	1.04888e-15	2.35778e-05	5.7198e-13	0.594034	66183	18.2345
20	43987422	rs6065906	0.18	C	T	1.9e-22	0.297412	0.970485	2.5836e-17	93999	23.4857
22	20262068	rs181362	0.203	C	T	1.11656e-08	0.0832736	2.80186e-05	0.0233292	92500	9.44055
22	36875979	rs5756931	0.405	C	T	0.0042632	0.017549	0.00833966	3.81951e-08	93996	4.35259

## Sheet: Suppl Table 4b
Supplementary Table 4b - GlobalLipids 2013 Previous Univariate Associations
Chr	BP	Marker	MAF	A1	HDL_A2	HDL_pValue	LDL_pValue	TG_pValue	TC_pValue	Nmin	logBFWeightedAvg
1	109619829	rs629301	0.2124	G	T	7.608e-13	5.4e-241	0.6652	1.7e-170	142644	259.467
1	149225460	rs267733	0.1372	G	A	0.003584	5.285e-09	0.6158	3.763e-05	164562	6.07124
1	154967275	rs12145743	0.3311	G	T	1.803e-08	0.3381	0.0005555	0.6645	167310	4.94871
1	176781935	rs4650994	0.4828	A	G	6.696e-09	0.3384	0.398	0.3545	172854	5.27848
1	180435508	rs1689800	0.3272	G	A	4.771e-20	0.001381	0.004787	0.4711	173048	16.8887
1	219040186	rs2642442	0.2718	C	T	7.04e-06	5.268e-11	0.0001925	3.217e-11	102235	14.1556
1	228362314	rs4846914	0.4156	G	A	3.513e-41	0.2335	7.2e-31	0.1265	172927	47.3702
1	23638820	rs1077514	0.1293	C	T	0.0008279	0.000103	0.001309	6.4e-09	169906	7.67175
1	25648320	rs12027135	0.4657	A	T	0.7148	2.265e-14	0.01415	4.769e-12	164866	10.516
1	27010980	rs12748152	0.07124	T	C	9.737e-16	3.209e-12	1.1e-09	2.932e-06	172988	19.5331
1	39800767	rs4660293	0.2361	G	A	2.863e-18	0.01233	2.873e-07	0.2773	172959	15.241
1	55277238	rs2479409	0.3325	G	A	0.02692	2.515e-50	0.0983	2.025e-39	172970	45.839
1	62798530	rs2131925	0.31	G	T	9.523e-05	2.976e-32	3.049e-74	3.896e-80	173011	123.555
1	92782026	rs7515577	0.1939	C	A	0.9293	1.213e-07	0.3566	1.471e-08	89870	5.20574
2	118552311	rs10490626	0.07916	A	G	0.05339	1.697e-12	0.41	5.886e-09	173044	10.0399
2	121025958	rs2030746	0.3984	T	C	0.3056	8.605e-09	0.4908	3.603e-08	173024	5.53366
2	135554376	rs7570971	0.4908	A	C	0.008465	6.287e-11	0.4643	1.203e-13	170729	9.90559
2	165249046	rs12328675	0.1491	C	T	2.133e-15	0.3515	1.814e-12	0.1936	173025	15.1737
2	169538401	rs2287623	0.405	G	A	0.002049	5.399e-08	0.9201	4.085e-12	170077	8.95319
2	203240549	rs11694172	0.2164	G	A	0.7677	8.472e-06	2.506e-05	1.951e-09	172835	6.43381
2	21117405	rs1367117	0.2876	A	G	7.592e-09	9.48e-183	1.057e-11	2.48e-139	173007	180.721
2	216012629	rs1250229	0.2111	T	C	0.4044	3.13e-08	0.01394	2.382e-07	173032	4.72514
2	226808942	rs2972146	0.3773	G	T	1.845e-17	0.07492	2.974e-15	0.7103	170021	18.4107
2	234344123	rs11563251	0.1253	T	C	0.3648	4.499e-08	0.08257	1.266e-09	172855	5.80497
2	27584444	rs1260326	0.4129	T	C	0.001737	1.509e-07	2.29e-239	3.079e-42	172995	252.822
2	43926080	rs4299376	0.2968	G	T	0.7024	3.937e-72	0.002359	2.546e-73	144861	73.9117
2	63003061	rs2710642	0.3813	G	A	0.007687	6.089e-09	0.04705	7.365e-05	172994	5.46559
3	11375249	rs2606736	0.3945	C	T	4.799e-08	0.9103	3.184e-05	0.1151	115965	5.53511
3	121043296	rs6805251	0.3813	T	C	1.332e-08	0.001857	0.994	1.161e-06	172233	8.08699
3	133645890	rs17404153	0.1438	T	G	0.04545	1.832e-09	0.02209	1.362e-07	172898	5.9962
3	137409312	rs645040	0.2309	G	T	1.525e-12	0.008226	1.83e-12	0.2363	173010	13.0977
3	32508014	rs7640978	0.1055	T	C	0.7222	9.837e-09	0.005539	1.658e-08	172228	5.48846
3	47036187	rs2290547	0.2111	A	G	3.69e-09	0.7933	0.02213	0.1068	173066	5.47609
3	50104403	rs2013208	0.4947	C	T	8.916e-12	0.9736	0.4822	0.0212	157111	8.39761
3	52507158	rs13326165	0.1873	A	G	9.042e-11	0.267	2.959e-06	0.634	173054	7.92412
3	58356327	rs13315871	0.08047	A	G	0.0175	4.724e-07	0.2507	3.48e-08	173025	5.69101
4	100233828	rs2602836	0.4274	A	G	4.964e-08	0.8305	0.02119	0.6628	173020	4.29653
4	103407732	rs13107325	0.07784	T	C	1.065e-15	0.0574	3.981e-05	0.0001158	165342	13.3402
4	25672088	rs10019888	0.1636	G	A	4.901e-08	0.0003232	2.283e-06	0.01181	173002	7.06494
4	3442937	rs6831256	0.409	G	A	0.002965	9.067e-07	1.602e-12	3.361e-10	172736	12.5034
4	88249285	rs442177	0.4472	G	T	2.193e-09	6.086e-05	1.316e-18	4.505e-06	173030	17.481
4	89960292	rs3822072	0.4881	A	G	4.058e-12	0.0371	5.744e-07	0.5152	173041	9.34982
5	122883315	rs4530754	0.4182	G	A	0.9344	3.576e-12	0.7421	1.678e-09	173003	8.28543
5	156322875	rs6882076	0.3338	T	C	0.6852	3.31e-31	1.513e-15	5.354e-41	173006	39.1787
5	53333782	rs6450176	0.2784	A	G	6.875e-10	0.01178	3.613e-07	0.1642	173051	7.91439
5	55897543	rs9686661	0.1768	T	C	1.365e-08	0.0005286	2.541e-16	0.0003516	172284	14.2507
5	74692295	rs12916	0.4314	C	T	0.1985	7.792e-78	0.6877	4.547e-74	168357	80.6223
6	127477757	rs1936800	0.4723	T	C	3.055e-10	0.2015	3.789e-07	0.9826	173034	7.82003
6	135452921	rs9376090	0.2718	C	T	0.0002859	1.894e-06	0.3366	2.595e-09	173004	6.90554
6	139871359	rs605066	0.438	C	T	2.786e-08	0.04725	8.656e-05	0.2906	89888	5.51567
6	160498850	rs1564348	0.1451	C	T	0.1683	2.762e-21	0.0004905	3.383e-23	172989	20.289
6	16235386	rs3757354	0.2098	T	C	0.5342	2.087e-17	0.5649	2.215e-15	172987	13.6796
6	26201120	rs1800562	0.04617	A	G	0.2424	8.253e-14	0.172	1.905e-12	171209	11.1125
6	32520413	rs3177928	0.1807	A	G	0.002925	3.096e-17	0.003179	9.778e-22	165751	17.6232
6	34654538	rs2814982	0.1069	T	C	1.223e-11	3.161e-06	0.9388	3.678e-15	173005	17.2105
6	39358815	rs2758886	0.285	A	G	0.7342	1.845e-07	0.04852	3.008e-08	173011	4.79947
6	43865874	rs998584	0.4855	C	A	2.269e-11	0.9359	3.424e-15	0.5302	169823	14.2928
7	1050303	rs1997243	0.1306	G	A	2.27e-07	4.849e-05	0.2685	2.719e-10	169220	10.107
7	116145280	rs38855	0.4736	G	A	9.046e-05	0.9734	2.109e-08	0.3699	173051	5.0758
7	130083924	rs4731702	0.4604	T	C	4.843e-17	0.07564	2.191e-08	0.2656	173009	14.3997
7	150160382	rs17173637	0.09763	C	T	1.899e-08	0.3811	0.001039	0.9909	169876	5.06153
7	17885783	rs4142995	0.3839	T	G	9.365e-12	0.09045	0.008759	1.24e-05	152528	10.1689
7	21573877	rs12670798	0.2243	C	T	0.7327	4.812e-14	0.01678	9.478e-17	173013	13.1471
7	25958351	rs4722551	0.1702	C	T	0.02472	3.949e-14	1.583e-09	7.019e-09	172946	20.242
7	44545705	rs2072183	0.2375	C	G	0.1041	7.124e-16	0.001941	4.229e-15	169790	12.6504
7	50276409	rs4917014	0.3404	G	T	1.026e-08	0.2462	0.8869	3.635e-05	172795	7.21731
7	6415797	rs702485	0.4499	G	A	6.45e-12	0.7866	0.4754	0.0002921	172908	9.76075
7	72620810	rs17145738	0.1174	T	C	4.952e-13	0.5431	9.42e-99	0.008813	170892	96.5169
8	10721339	rs11776767	0.4063	C	G	0.0001376	0.009078	2.873e-11	0.1357	172608	9.73595
8	116668374	rs2293889	0.4129	T	G	4.271e-17	0.0002423	0.1514	0.8544	166118	14.9608
8	126560154	rs2954029	0.4683	T	A	2.674e-29	2.095e-50	1.02e-107	2.421e-65	172963	137.804
8	145115531	rs11136341	0.3694	G	A	0.8206	7.112e-12	0.7314	6.094e-09	82810	8.12223
8	18317161	rs1495741	0.2507	G	A	0.9884	0.002519	2.731e-12	2.474e-08	86937	11.0931
8	19888502	rs12678919	0.1214	G	A	1.38e-149	0.5045	1.82e-199	0.7352	172985	254.843
8	55584167	rs10102164	0.1741	A	G	0.7971	3.742e-11	0.006865	4.596e-11	173037	7.78082
8	59551119	rs2081687	0.3522	T	C	0.5154	1.185e-07	2.819e-05	8.866e-12	89888	8.45392
8	9220768	rs9987289	0.0752	A	G	1.948e-41	8.529e-24	0.0001105	1.844e-36	160102	62.9643
9	106704122	rs1883025	0.2427	T	C	1.496e-65	6.141e-11	2.908e-07	5.749e-53	172330	108.686
9	135144821	rs635634	0.1873	T	C	0.0008465	1.827e-41	0.004219	2.509e-35	119312	43.2978
9	15295378	rs581080	0.1794	G	C	1.037e-19	0.00294	1.256e-06	1.022e-13	172887	32.616
9	2630759	rs3780181	0.05277	G	A	0.5416	1.764e-09	0.491	6.668e-10	171976	7.39795
10	113923876	rs2255141	0.3193	A	G	2.352e-17	1.315e-13	1.704e-09	6.514e-16	173003	30.4764
10	17300296	rs10904908	0.4538	G	A	0.0002648	3.135e-07	0.007254	2.601e-11	172857	9.22514
10	45333283	rs970548	0.277	C	A	1.706e-10	0.0006647	0.4594	8.431e-09	172518	11.57
10	5244847	rs1832007	0.1319	G	A	0.1141	0.1061	1.718e-12	4.919e-06	172749	12.4939
10	94829632	rs2068888	0.4908	A	G	2.15e-06	3.885e-05	1.682e-11	0.0001692	172941	9.81083
11	117991277	rs11603023	0.4512	T	C	0.002261	1.478e-05	0.5691	1.151e-08	172971	5.63831
11	122027585	rs112302432	0.3971	C	T	1.12e-14	2.537e-06	0.324	2.394e-14	172894	19.3334
11	125749162	rs11220462	0.1425	A	G	0.00875	6.609e-21	0.001315	5.487e-15	145030	16.8247
11	18589560	rs10128711	0.281	T	C	0.2322	9.205e-13	0.02188	1.055e-11	143971	9.34415
11	46699823	rs3136441	0.1372	C	T	6.759e-29	0.4782	1.017e-06	0.01914	172913	24.1446
11	51368666	rs11246602	0.1332	C	T	1.681e-10	0.5259	0.1924	0.01944	162022	7.05859
11	61326406	rs174546	0.3575	T	C	8.301e-28	1.625e-39	7.423e-38	2.619e-37	173017	97.5676
11	65147893	rs12801636	0.2243	A	G	3.147e-08	0.1447	1.349e-05	0.02601	173026	6.51068
11	75132669	rs499974	0.1755	A	C	1.12e-08	0.8261	0.05411	0.0008043	172695	8.63639
12	108484576	rs7134594	0.4446	C	T	1.773e-13	0.5482	0.7778	0.0003108	89888	11.0527
12	110556807	rs11065987	0.4222	G	A	1.225e-09	1.204e-11	0.2049	2.088e-16	173045	17.4103
12	119901033	rs1169288	0.3338	C	A	0.009127	6.447e-21	0.4202	3.907e-17	163086	18.3383
12	122362191	rs4759375	0.09367	T	C	3.011e-08	0.1088	0.07776	0.006941	89888	5.21846
12	123026120	rs4765127	0.3628	T	G	7.792e-10	0.00119	2.405e-08	0.005368	89776	9.51894
12	123827546	rs838880	0.3259	C	T	6.375e-32	0.8811	0.3064	1.96e-06	159267	30.5003
12	20365025	rs7134375	0.4169	A	C	1.045e-08	0.2997	0.0004852	0.7195	173015	5.28442
12	56078847	rs11613352	0.1913	T	C	2.394e-13	0.0001147	9.397e-14	0.0282	173027	15.1515
12	8973848	rs4883201	0.1135	G	A	0.001046	6.792e-06	0.37	1.742e-09	172971	6.67823
13	31851388	rs4942486	0.4617	T	C	0.000116	2.261e-11	0.02379	7.084e-08	171930	9.1013
14	104348254	rs4983559	0.3773	G	A	9.565e-09	0.5827	0.9709	0.006252	169645	5.89095
14	23953727	rs8017377	0.4591	A	G	0.4343	2.516e-15	0.1417	3.106e-11	172866	11.3004
15	40471079	rs2412710	0.02243	A	G	1.36e-09	0.6397	1.658e-11	0.679	149575	10.3139
15	56470658	rs1532085	0.3668	A	G	1.24e-188	0.6473	2.318e-18	7.334e-47	171461	280.193
15	61183920	rs2652834	0.2348	A	G	3.592e-11	0.7322	1.918e-08	0.4306	171575	9.51079
16	15037441	rs3198697	0.3826	T	C	3.28e-05	0.006863	2.207e-08	0.2691	171258	7.40237
16	52366748	rs1121980	0.4472	A	G	6.791e-09	0.82	1.518e-06	0.1232	171500	6.88566
16	55550825	rs3764261	0.2942	A	C	0	2.22e-34	1.584e-25	3.459e-31	164865	485.147
16	66485543	rs16942887	0.1332	A	G	8.281e-54	0.798	0.02959	1.629e-08	171566	51.4192
16	70665594	rs2000999	0.1847	A	G	0.9521	4.219e-41	7.488e-07	6.804e-41	171510	38.7084
16	80092291	rs2925979	0.2955	T	C	1.321e-19	0.6297	2.136e-07	0.149	171519	16.1
17	35067382	rs11869286	0.3245	G	C	2.696e-17	0.4823	0.05916	1.959e-05	165235	15.1052
17	39233692	rs8077889	0.2441	C	A	1.496e-06	0.9151	9.879e-09	0.7447	171497	6.57345
17	61641042	rs1801689	0.03694	C	A	0.008528	9.809e-12	0.1471	3.357e-05	111143	9.47491
17	64386889	rs4148008	0.3087	G	C	1.125e-12	0.0007914	0.05509	0.2027	153265	10.1146
17	7032374	rs314253	0.3351	C	T	0.3534	3.436e-10	0.0298	2.808e-10	169706	7.1711
17	73915579	rs4129767	0.4763	G	A	2.104e-11	0.0005014	0.001301	2.503e-06	171444	10.9592
18	45414951	rs7241918	0.1768	G	T	1.111e-44	0.0002622	0.4371	3.622e-18	88433	49.1986
18	56000003	rs12967135	0.2309	A	G	3.574e-08	0.5557	0.0001172	0.5571	140404	5.04375
19	11063306	rs6511720	0.09763	T	G	6.321e-05	3.85e-262	0.1043	5.43e-202	170608	270.145
19	11208493	rs737337	0.0686	C	T	4.564e-17	0.2551	0.1221	4.079e-05	171411	14.0538
19	19268718	rs10401969	0.07124	C	T	0.1022	2.654e-54	9.702e-70	4.126e-77	171477	107.118
19	38590905	rs731839	0.3417	G	A	3.441e-09	0.5171	2.651e-09	0.09626	171464	9.4147
19	50114786	rs4420638	0.186	G	A	1.724e-21	1.51e-178	1.554e-14	1.14e-149	93103	198.317
19	53898229	rs492602	0.4301	G	A	0.4269	9.422e-14	0.0002475	1.049e-16	170009	13.4037
19	57016028	rs17695224	0.2388	A	G	2.417e-13	0.01249	0.01125	0.0002571	171346	10.8743
19	59484573	rs386000	0.1992	C	G	2.711e-23	0.3432	0.4928	9.066e-08	152391	22.672
19	7175431	rs7248104	0.4169	A	G	5.55e-06	0.4961	5.045e-10	0.3031	171390	6.98779
19	8339196	rs7255436	0.4565	C	A	1.867e-08	0.3633	0.03199	0.01484	88433	5.24329
20	12910718	rs364585	0.3668	A	G	0.8218	4.278e-10	0.4397	7.725e-05	171526	6.57895
20	17793921	rs2328223	0.2493	C	A	0.8594	5.632e-09	0.1154	3.879e-07	170762	6.38161
20	33616196	rs2277862	0.1319	T	C	0.2937	1.301e-06	2.623e-06	5.256e-11	171568	8.66354
20	38524901	rs2902940	0.2414	G	A	0.8744	1.741e-11	0.009292	8.836e-10	171553	7.78454
20	42475778	rs1800961	0.0343	T	C	1.639e-34	6.034e-10	0.702	1.342e-24	142698	44.9377
20	43987422	rs6065906	0.1979	C	T	5.336e-40	0.07287	2.363e-34	0.6093	171503	48.0324
22	20262068	rs113359481	0.1992	T	C	4.303e-18	0.0748	0.02378	8.046e-10	164315	21.9373
22	28708703	rs5763662	0.02507	T	C	0.006368	1.191e-08	0.8875	7.719e-08	162777	6.09024
22	34041098	rs138777	0.3483	A	G	0.08917	4.859e-06	0.3804	4.74e-08	171153	4.28991
22	36875979	rs5756931	0.3641	C	T	8.162e-05	0.02171	2.524e-08	0.005636	169021	5.50669
22	45006267	rs4253772	0.1187	T	C	0.9096	4.334e-08	0.0005783	9.852e-09	171071	5.62151

## Sheet: Suppl Table 4c
Supplementary Table 4c - GIANT 2010 Previous Univariate Associations
Chr	BP	Marker	MAF	A1	Height_A2	Height_pValue	BMI_pValue	WHRadjBMI_pValue	Nmin	logBFWeightedAvg
1	118657109	rs9428104	0.314	G	A	8.884e-13	0.0847	0.0011	77167	10.7975
1	119305365	rs984222	0.425	G	C	0.001485	0.0112	3.81e-14	77167	12.2433
1	148159495	rs11205277	0.39	G	A	1.201e-18	0.57	0.4	72861	15.4644
1	170319909	rs17346452	0.217	C	T	3.276e-14	0.645	0.14	77166	11.2267
1	170613170	rs1011731	0.458	G	A	0.2477	0.872	1.72e-10	77094	6.66525
1	17179261	rs2284746	0.417	G	C	5.638e-15	0.0778	0.43	77164	11.9112
1	175058871	rs1325598	0.472	G	A	1.612e-08	0.049	0.044	77166	6.05892
1	176156102	rs543874	0.267	G	A	0.4118	1.66e-13	0.9	77167	9.82321
1	182290151	rs1046934	0.375	C	A	6.43e-22	0.139	0.023	77163	18.8121
1	216676324	rs6684205	0.192	G	A	1.967e-11	0.512	0.095	77166	8.55975
1	217810341	rs11118346	0.45	C	T	2.188e-09	0.519	0.021	77167	6.79336
1	217817339	rs4846567	0.28	T	G	6.809e-06	0.0914	2.37e-12	77167	12.6245
1	225978505	rs10799445	0.292	A	C	1.183e-08	0.723	0.17	77167	5.8488
1	41518356	rs2154319	0.191	C	T	4.304e-10	0.131	0.19	76858	7.3649
1	72585027	rs2815752	0.35	G	A	0.7798	1.17e-14	0.82	77167	10.8163
1	74764231	rs1514175	0.415	G	A	0.427	1.41e-09	0.18	77149	5.95785
2	165221336	rs10195252	0.4417	C	T	0.8947	0.0093	3.23e-10	77119	6.51118
2	219616612	rs12470505	0.1583	G	T	1.285e-10	0.0209	0.8	77142	7.81919
2	224755987	rs2629046	0.45	C	T	2.169e-08	0.0345	0.17	77157	5.64852
2	232506209	rs2580816	0.25	T	C	1.78e-12	0.0592	0.34	77155	9.52809
2	25011511	rs713586	0.4833	T	C	3.622e-12	2.51e-07	0.58	77044	12.8286
2	25041102	rs4665736	0.4667	T	C	1.441e-13	1.75e-05	1	77154	12.5078
2	37814116	rs17511102	0.0583	T	A	1.264e-12	0.344	0.36	73915	9.48219
2	44621705	rs2341459	0.275	T	C	3.578e-08	0.0102	0.52	76605	5.57497
2	55964812	rs3791675	0.275	T	C	2.403e-20	0.224	0.32	77152	17.1217
2	612826	rs2867125	0.125	T	C	0.3735	4.93e-22	0.014	77154	18.1631
2	88705736	rs11684404	0.3	C	T	6.422e-09	0.874	0.67	77146	6.05628
3	130533445	rs6439167	0.1833	T	C	7.203e-10	0.515	0.22	77139	7.01468
3	137456905	rs9844666	0.1417	A	G	3.053e-08	0.00113	0.21	77155	6.24435
3	142588259	rs724016	0.4833	G	A	4.47e-52	0.0632	0.096	77168	48.6075
3	173648420	rs572169	0.325	T	C	9.904e-14	0.43	0.18	77166	10.7726
3	187031376	rs720390	0.3833	A	G	1.616e-10	0.018	0.45	77056	7.71046
3	187317192	rs9816226	0.15	A	T	0.2116	7.61e-14	0.97	77165	10.092
3	53093778	rs2336725	0.4583	C	T	3.518e-08	0.779	0.0074	77158	5.82289
3	72520102	rs9863706	0.225	T	C	1.471e-08	0.0135	0.42	77036	5.93007
4	145787801	rs7689420	0.1917	T	C	1.376e-29	0.224	0.32	77168	26.0712
4	17642585	rs6449353	0.1583	C	T	1.345e-27	0.516	0.31	77167	24.1414
4	44877283	rs10938397	0.4333	G	A	0.3665	4.35e-17	0.45	77158	13.3309
4	57518232	rs17081935	0.1667	T	C	4.774e-08	0.79	0.7	77168	5.28123
4	82369029	rs788867	0.275	G	T	1.776e-15	0.1	0.83	77160	12.5348
5	122685097	rs1582931	0.4583	A	G	2.082e-08	0.00142	0.51	77127	6.86178
5	131727765	rs274546	0.3417	A	G	8.533e-10	0.482	0.052	77166	7.01717
5	134384603	rs526896	0.3167	G	T	1.934e-09	0.22	0.26	77164	6.5673
5	168188817	rs4282339	0.1833	A	G	3.381e-10	0.828	0.25	77068	7.34246
5	171136042	rs12153391	0.2417	A	C	8.746e-10	0.223	0.092	77165	6.96186
5	172916719	rs889014	0.375	T	C	4.506e-10	0.774	0.98	77121	7.1471
5	176449931	rs422421	0.2167	T	C	1.429e-09	0.00228	0.14	77014	7.27244
5	179663619	rs6879260	0.3417	T	C	5.614e-10	0.755	0.007	77082	7.58423
5	32866277	rs1173727	0.4833	T	C	3.968e-15	0.56	0.098	77167	12.1447
5	55037655	rs11958779	0.2917	G	A	8.04e-09	0.215	0.0049	77167	6.57182
5	75050997	rs2112347	0.375	G	T	0.5616	4.76e-08	0.55	77166	4.52309
5	88390430	rs10037512	0.475	C	T	3.817e-09	0.43	0.49	77168	6.24783
6	105485646	rs7759938	0.3583	C	T	8.691e-18	0.823	0.0027	77166	15.3528
6	126892852	rs1490384	0.4333	T	C	3.218e-16	0.559	0.69	77167	13.1318
6	127494331	rs9491696	0.475	C	G	0.675	0.416	2.1e-14	77164	10.133
6	130390811	rs6569648	0.2417	C	T	8.929e-12	0.0159	0.002	77152	10.2319
6	142838981	rs7763064	0.2583	A	G	6.41e-19	0.201	0.5	77136	15.7182
6	152152635	rs543650	0.4083	T	G	1.357e-09	0.971	0.87	70669	6.69823
6	26308655	rs806794	0.275	G	A	5.541e-26	0.0592	0.8	77166	22.8393
6	34307069	rs2780226	0.075	C	T	1.021e-18	0.363	0.0013	77167	15.9763
6	35510782	rs6457821	0.025	A	C	1.823e-11	0.256	0.22	68852	7.95864
6	43866850	rs6905288	0.425	G	A	0.1147	0.216	4.72e-10	77129	6.56008
6	45054483	rs9472414	0.175	A	T	2.43e-08	0.0928	0.59	77167	5.57636
6	50911008	rs987237	0.0917	G	A	0.266	5.97e-16	0.096	77167	12.001
6	6688147	rs1294421	0.4	T	G	0.5616	0.924	6.31e-09	77154	4.96544
6	76322361	rs9360921	0.1167	G	T	4.558e-11	0.0727	0.51	77169	8.16815
6	7670758	rs3812163	0.4917	T	A	6.659e-16	0.545	0.75	77017	12.784
6	81857080	rs310405	0.475	A	G	3.588e-11	0.29	0.23	77165	8.21515
7	150147954	rs2110001	0.3083	G	C	9.831e-10	0.3	0.43	72854	6.90424
7	19583046	rs4470914	0.1667	T	C	3.778e-08	0.957	0.26	77167	5.39225
7	25837633	rs1055144	0.1833	T	C	0.006772	0.232	1.49e-08	77145	6.16948
7	2768328	rs798489	0.275	T	C	8.47e-25	0.336	0.7	77164	21.4532
7	28156470	rs1708299	0.325	A	G	1.48e-17	0.27	0.94	77166	14.3935
7	92086011	rs42235	0.3417	T	C	7.327e-28	0.576	0.29	77160	24.4713
8	130794846	rs6470764	0.1917	T	C	5.875e-17	0.137	0.015	77167	14.0022
8	135706518	rs12680655	0.375	G	C	4.832e-11	0.359	0.78	77142	8.12849
8	24172248	rs1013209	0.2083	T	C	4.509e-08	0.735	0.021	77167	5.56299
8	57356716	rs7460090	0.1167	C	T	9.553e-16	0.0713	0.52	77143	12.7642
8	78341039	rs6473015	0.35	C	A	1.67e-10	0.756	0.36	77151	7.58274
9	108638866	rs7027110	0.2583	A	G	1.34e-10	0.761	0.87	77167	7.6752
9	118162162	rs751543	0.3083	C	T	4.509e-08	0.0586	0.85	77158	5.44918
9	132453904	rs7466269	0.3333	G	A	1.172e-14	0.918	0.59	77159	11.601
9	138251690	rs7849585	0.3167	T	G	3.434e-11	0.464	0.36	77165	8.24488
9	28404338	rs10968576	0.2917	G	A	0.8862	1.88e-08	0.82	77166	4.85648
9	77732105	rs11144688	0.0917	A	G	1.481e-09	0.00297	0.038	67913	7.24384
9	94468940	rs9969804	0.4833	A	C	5.614e-10	0.875	0.27	77166	7.07748
9	97296055	rs473902	0.0583	G	T	1.704e-14	0.0341	0.51	73947	11.2348
10	80791701	rs2145998	0.4667	A	T	2.683e-08	0.681	0.55	77166	5.4369
11	2767306	rs2237886	0.1083	T	C	3.122e-08	0.634	0.61	77212	5.48688
11	27682561	rs10767664	0.2167	T	A	0.572	5.53e-13	0.69	77211	9.21529
11	47607568	rs3817334	0.45	T	C	5.384e-05	4.79e-11	0.36	77165	9.79444
11	48054855	rs10838801	0.325	G	A	1.757e-10	0.372	0.94	77210	7.59253
11	65093394	rs3782089	0.025	T	C	5.886e-09	0.413	0.76	77127	5.86834
11	74959699	rs634552	0.1583	T	G	1.352e-09	0.152	0.25	77209	6.77518
12	11747039	rs2856321	0.3917	G	A	1.48e-10	0.564	0.69	77164	7.61103
12	122389498	rs11830103	0.2	G	A	3.791e-10	0.0864	0.19	77160	7.4609
12	20748733	rs10770705	0.35	A	C	4.621e-11	0.511	0.9	77159	8.09986
12	26344549	rs718314	0.1833	G	A	0.1784	0.194	2.41e-08	77167	4.88992
12	28425681	rs2638953	0.3667	G	C	8.449e-14	0.445	0.41	77167	10.757
12	48533734	rs7138803	0.4417	A	G	0.1755	3.96e-11	0.26	77128	7.72393
12	52628950	rs1443512	0.2	A	C	0.4449	0.669	3.33e-08	77165	4.43328
12	55026948	rs2066807	0.0917	G	C	9.61e-09	0.185	0.8	72867	5.94456
12	64638092	rs1351394	0.4833	T	C	7.781e-34	0.00754	0.69	77166	31.1193
12	68113924	rs10748128	0.3583	T	G	3.762e-11	0.313	1	77154	8.18434
12	92502634	rs11107116	0.2	T	G	1.748e-23	0.542	0.77	77162	20.1405
13	50003334	rs3118905	0.2417	A	G	2.991e-25	0.0343	0.014	77167	22.5132
13	90822574	rs7319045	0.4	A	G	4.506e-10	0.638	0.041	77161	7.30708
14	23900689	rs1950500	0.2333	T	C	3.944e-11	0.715	0.15	77157	8.24086
14	29584862	rs11847697	0.0417	T	C	0.4252	1.11e-08	0.64	73846	5.04996
14	60027031	rs2093210	0.3917	C	T	2.296e-12	0.342	0.0011	77154	10.36
14	91555633	rs7155279	0.3417	T	G	8.905e-10	0.0462	0.33	77165	6.93974
15	65873891	rs2241423	0.2167	A	G	0.3525	1.15e-10	0.84	77164	7.0257
15	67835210	rs10152591	0.1083	C	A	3.542e-08	0.614	0.99	77168	5.43069
15	72123685	rs5742915	0.45	T	C	2.988e-10	0.243	0.9	77141	7.31168
15	82371585	rs11259936	0.475	C	A	2.18e-21	0.285	0.11	77144	18.1805
15	87189908	rs16942341	0.025	T	C	1.279e-17	0.105	0.08	73078	13.4223
15	97012418	rs2871865	0.1333	G	C	1.071e-12	0.3	0.015	77168	9.92517
15	98577136	rs4965598	0.2833	C	T	1.359e-13	0.985	0.074	77165	10.6631
16	19841100	rs12444979	0.1333	T	C	0.06731	4.2e-11	0.92	77168	7.63019
16	2189376	rs26868	0.4333	A	T	3.471e-08	0.508	0.38	68373	5.35513
16	28793159	rs7359397	0.3583	T	C	0.4531	2.41e-10	0.42	77166	6.73446
16	52361074	rs1558902	0.45	A	T	0.06379	2.05e-62	0.045	77151	57.7559
16	87304742	rs8052560	0.2167	C	A	1.449e-08	0.15	0.025	67620	5.99751
17	26188148	rs3764419	0.375	A	C	8.873e-16	0.933	0.54	77163	12.6837
17	27367394	rs17780086	0.1667	A	G	4.391e-08	0.164	0.77	77166	5.31264
17	40571806	rs4986172	0.325	T	C	7.12e-09	0.217	0.19	77152	6.12366
17	52133815	rs227724	0.3083	T	A	1.183e-08	0.389	0.31	77140	5.86128
17	56851430	rs2079795	0.3	T	C	1.224e-16	0.0286	0.033	77143	13.6953
17	59320196	rs2665838	0.3167	G	C	2.022e-13	0.00118	0.0093	77166	11.2528
18	18981608	rs4800452	0.2583	C	T	2.356e-17	0.134	0.018	77154	14.4154
18	45213497	rs9967417	0.4167	G	C	2.568e-16	0.707	0.072	77167	13.2639
18	55990748	rs571312	0.2833	A	C	3.317e-06	2.14e-22	0.77	77115	23.1649
18	56002076	rs17782313	0.2833	C	T	3.484e-06	7.92e-22	0.7	77110	22.5807
19	2128192	rs12982744	0.375	G	C	2.789e-12	0.708	0.00014	77167	11.188
19	39001371	rs29941	0.3333	A	G	0.2321	2.42e-09	0.41	77164	5.77926
19	46628934	rs17318596	0.3667	A	G	3.007e-09	0.961	0.54	77157	6.37029
20	31796841	rs7274811	0.2	T	G	6.83e-14	0.43	0.2	77168	10.9304
20	33489169	rs143384	0.4	G	A	4.939e-39	0.723	0.00011	77160	37.1014
20	4049799	rs1741344	0.3917	C	T	3.518e-08	0.123	0.37	77094	5.36177
20	47336425	rs237743	0.3083	A	G	7.203e-10	0.0624	0.44	77163	7.01114
20	6574217	rs2145272	0.3583	G	A	5.867e-16	0.000601	0.00065	77160	14.7694
21	34612655	rs2834442	0.3667	T	A	7.3e-09	0.687	0.02	77167	6.27186
22	27781670	rs4823006	0.4667	G	A	0.7574	0.903	4.47e-08	77086	4.10823
22	31386340	rs4821083	0.125	C	T	4.793e-08	0.251	0.76	77219	5.28755

## Sheet: Suppl Table 4d
Supplementary Table 4d - GIANT 2014/5 Previous Univariate Associations
Chr	BP	Marker	MAF	A1	Height_A2	Height_pValue	BMI_pValue	WHRadjBMI_pValue	Nmin	logBFWeightedAvg
1	103292176	rs7517682	0.415	G	A	3.6e-14	0.2363	0.63	142515	11.1521
1	109956210	rs17024393	0.042	C	T	0.35	7.029e-14	0.87	187047	9.76599
1	11206922	rs10779751	0.292	A	G	2e-10	8.537e-06	0.034	209811	11.3191
1	113004093	rs12120956	0.172	A	G	2.1e-12	0.2854	0.56	142512	9.51865
1	118657109	rs9428104	0.314	A	G	2.8e-36	0.07334	0.00015	142601	34.1753
1	119293306	rs1409156	0.342	G	A	2e-06	0.4996	1.7e-10	210030	10.8138
1	119376109	rs2645294	0.466	C	T	9.7e-07	0.0006976	1.7e-19	209808	21.62
1	120066345	rs12144094	0.15	G	C	1.5e-09	0.2565	0.96	142697	6.79261
1	145158996	rs6658763	0.125	T	C	3.6e-11	0.5524	0.73	142742	8.31824
1	148142747	rs7534365	0.172	C	T	1.2e-22	0.7107	0.82	124538	19.4094
1	148205521	rs3767627	0.117	C	T	3.5e-19	0.1387	0.32	142280	16.0303
1	149525666	rs2298265	0.117	T	C	8.3e-11	0.5993	0.24	142663	7.94527
1	153258012	rs905938	0.325	C	T	5.6e-08	9.782e-05	7.3e-10	207867	14.8038
1	158666209	rs6688100	0.466	T	C	2.3e-08	0.3442	0.74	142090	5.52345
1	168639126	rs10919388	0.283	A	C	0.25	0.9066	3.2e-09	181049	5.02882
1	168915900	rs4656220	0.466	T	C	1.5e-10	0.09721	0.77	140917	7.63309
1	170507873	rs2421992	0.258	C	T	1.6e-12	0.05416	0.16	197614	9.60173
1	170619612	rs714515	0.458	G	A	0.016	0.03383	4.4e-15	203401	12.1568
1	170622463	rs17369123	0.233	T	C	1.4e-16	0.2787	4.2e-06	142661	16.4657
1	17179261	rs2284746	0.417	C	G	1.2e-40	0.03304	0.63	142359	37.1545
1	175060688	rs1325596	0.492	G	A	9.7e-18	0.09839	0.0029	209905	15.3284
1	176156102	rs543874	0.267	G	A	0.091	2.618e-35	0.69	209984	31.4423
1	181321449	rs4652773	0.474	G	A	1.1e-15	0.002258	0.51	142731	12.8697
1	182273741	rs3814333	0.342	T	C	4.8e-51	0.0429	0.012	209197	47.6323
1	19635982	rs12137162	0.271	A	C	4.1e-09	0.9241	0.83	142725	6.27514
1	200050909	rs2820292	0.492	A	C	0.67	1.834e-10	0.4	209759	6.47216
1	202067357	rs2275325	0.25	C	G	2.2e-09	0.6431	0.59	142746	6.5341
1	2059031	rs425277	0.28	T	C	1.2e-17	0.3573	0.96	209271	14.5175
1	210304420	rs10863936	0.45	G	A	1.1e-11	0.3566	0.12	209901	8.70966
1	212694041	rs6540834	0.384	T	C	2.6e-16	0.07809	0.57	141685	13.3976
1	213113514	rs1244981	0.183	G	A	1.2e-09	0.88	0.46	142543	6.81591
1	21455897	rs212524	0.433	T	C	5.4e-12	0.6546	0.36	142096	9.03897
1	216582932	rs10495098	0.35	T	G	7.3e-10	0.37	0.44	207117	6.90705
1	216682073	rs991967	0.19	C	A	1.8e-26	0.2402	0.003	208943	23.6085
1	217042097	rs12411277	0.35	A	G	1.7e-13	0.5277	0.93	142735	10.5227
1	217806588	rs4428898	0.45	A	G	2.9e-15	0.2563	0.00032	142717	13.4869
1	217820131	rs2820443	0.3	C	T	1.6e-07	0.0112	5.3e-21	209975	22.9933
1	219383880	rs1935157	0.317	G	C	1.1e-14	0.9029	0.068	142618	11.7457
1	22371410	rs1014987	0.208	G	C	2.3e-08	0.5854	0.034	141814	5.63644
1	225816690	rs6696239	0.233	A	G	7.1e-24	0.3275	0.14	142734	20.6786
1	23377381	rs2806561	0.433	G	A	1.9e-20	0.8078	0.043	142612	17.3046
1	241684939	rs11799609	0.142	T	G	1.1e-09	0.7812	0.1	142147	6.88309
1	24916697	rs4601530	0.25	T	C	2.7e-14	0.393	0.89	208728	11.2897
1	26322595	rs17163588	0.211	T	C	3e-12	0.6534	0.0084	142747	9.53666
1	26676016	rs2219320	0.217	C	T	1.5e-10	0.9276	0.18	142136	7.67494
1	27376248	rs12119525	0.314	A	T	5.1e-09	0.8808	0.033	140716	6.2355
1	32144028	rs16834765	0.058	T	C	1.5e-12	0.3114	0.78	130879	9.52885
1	37735342	rs7544462	0.075	C	A	1.5e-09	0.001346	0.94	141753	7.21848
1	40550428	rs209918	0.175	G	A	5.6e-10	0.7335	0.71	138919	7.15233
1	41328839	rs6600365	0.4	C	T	1.7e-20	0.4992	0.62	142753	17.3772
1	45797040	rs3014219	0.4	A	G	9.9e-13	0.001883	0.44	142424	10.1385
1	49362433	rs657452	0.417	A	G	0.96	5.482e-13	0.15	202340	8.89327
1	50332406	rs11583200	0.375	C	T	0.57	1.479e-08	0.27	209807	4.58074
1	51212680	rs12855	0.108	T	C	7.3e-14	0.003845	0.0014	142752	12.9009
1	53892165	rs17387330	0.28	A	G	4.1e-08	0.9601	0.56	142684	5.31184
1	54726832	rs6691924	0.15	C	T	2.4e-10	0.9626	0.064	142339	7.59188
1	67283061	rs2815379	0.242	A	G	1.6e-08	0.505	0.69	140529	5.71232
1	72523772	rs3101336	0.351	T	C	0.78	2.661e-26	0.78	204187	21.8422
1	74774780	rs12566985	0.425	G	A	0.099	3.282e-15	0.18	208236	11.2443
1	78219348	rs12401738	0.425	A	G	0.00013	1.145e-10	0.64	209777	9.85276
1	78285153	rs12731056	0.017	A	T	4e-10	0.007795	0.6	95677	6.69568
1	78396213	rs17391694	0.136	T	C	3.9e-16	1.025e-08	0.78	186573	19.4565
1	85760745	rs567401	0.167	T	C	1.7e-09	0.008423	0.22	129950	6.93659
1	88911628	rs7551732	0.377	T	A	6.3e-20	0.0617	0.17	142706	16.8215
1	9214868	rs9434723	0.117	A	G	9.1e-13	0.08698	0.11	142745	9.89981
1	93115869	rs2811594	0.333	A	G	4.1e-14	0.9417	0.62	141847	11.1212
1	96696684	rs11165643	0.425	C	T	0.013	2.07e-12	0.86	209988	9.58749
2	10095929	rs3885668	0.442	C	T	8.4e-13	0.2578	0.093	142009	9.80884
2	108413621	rs13388725	0.383	G	A	2e-09	0.4612	0.054	142670	6.63022
2	121329128	rs2166898	0.169	A	G	8.6e-11	0.174	0.015	198191	8.12235
2	134151293	rs7567288	0.19	C	T	3e-14	0.1778	0.11	209824	11.2205
2	135903814	rs4953951	0.1	T	C	1.1e-11	0.4444	0.14	142629	8.8731
2	142759754	rs2121279	0.117	T	C	0.035	2.313e-08	0.61	209732	5.01954
2	144947818	rs749234	0.317	A	G	2.3e-08	0.1336	0.89	142708	5.62153
2	1624679	rs17038954	0.042	T	C	1.3e-12	0.3235	0.45	142700	9.51842
2	165221336	rs10195252	0.442	C	T	0.27	3.085e-05	5.9e-15	209395	13.9047
2	169415673	rs540652	0.492	T	C	3e-12	0.08891	0.68	203851	9.2219
2	171860891	rs12987566	0.225	T	C	1.2e-12	0.1601	0.12	142521	9.69468
2	174524143	rs6746356	0.3	C	A	1.2e-08	0.6418	0.38	142692	5.85151
2	1754654	rs10048625	0.167	T	C	5.8e-11	0.3081	0.77	141508	8.13955
2	178392965	rs7567851	0.033	C	G	1.2e-12	0.007661	0.32	130787	9.50388
2	181259206	rs1528435	0.417	C	T	0.13	1.196e-08	0.69	209834	5.10503
2	182927345	rs833152	0.483	A	C	2.1e-08	0.5805	0.39	141886	5.56994
2	18438432	rs2345835	0.483	T	C	2.2e-09	0.693	0.51	141003	6.49525
2	187823642	rs1569135	0.467	G	A	0.12	0.0005237	5.6e-10	209906	7.713
2	191540906	rs12693589	0.246	C	T	9.1e-11	0.08526	0.65	142646	8.01001
2	20015299	rs13006748	0.25	C	G	6.3e-11	0.7802	0.32	141719	8.02136
2	202902500	rs6435143	0.442	A	C	1.5e-10	0.6643	0.56	203846	7.58463
2	213121475	rs7599312	0.292	A	G	0.087	1.173e-10	0.5	210018	6.83473
2	216118760	rs4425077	0.441	G	C	1.1e-10	0.2161	0.72	142637	7.76441
2	217854324	rs17181956	0.142	T	C	3.6e-09	0.3173	0.3	141591	6.42173
2	217992522	rs994533	0.342	C	G	1.1e-17	0.8453	0.024	142737	14.6386
2	218324877	rs1864439	0.15	C	T	2.5e-08	0.186	0.13	142606	5.7095
2	218863024	rs992157	0.4	G	A	6e-13	0.545	0.0096	134599	10.1004
2	219013647	rs2305833	0.325	G	C	3.8e-21	3.152e-05	0.42	142636	19.3335
2	219057995	rs492400	0.325	C	T	7.9e-21	4.167e-07	0.2	209752	20.7057
2	219616612	rs12470505	0.158	G	T	6.2e-22	0.2979	0.36	209951	18.7555
2	219657427	rs16859517	0.042	T	C	5.1e-17	0.0001026	0.27	200849	14.6158
2	224738372	rs6761041	0.444	C	T	3e-15	0.01607	0.01	209799	12.6443
2	231976555	rs6733349	0.392	C	T	1.4e-12	0.03753	0.014	208642	9.87775
2	232031022	rs6754426	0.457	A	G	2.2e-17	0.2832	0.7	138663	14.2856
2	232086061	rs4973429	0.305	T	G	9.9e-20	0.9801	0.26	141559	16.6283
2	232487466	rs2679184	0.225	C	T	1.8e-14	0.00144	0.38	180262	11.874
2	232504853	rs749052	0.092	C	T	1.5e-26	0.0759	0.0091	142681	23.2474
2	232690500	rs11677466	0.042	T	A	3.1e-23	0.04336	0.6	183210	19.6282
2	232698074	rs3116168	0.325	T	C	1.4e-31	0.1336	0.17	142619	28.2457
2	232795726	rs2343240	0.042	C	T	2.6e-15	0.3298	0.13	206463	12.2191
2	233150334	rs13393800	0.242	A	G	1.2e-17	0.7328	0.22	142716	14.5398
2	24101017	rs7561273	0.492	G	A	8.2e-18	0.4004	0.59	209951	14.6451
2	241467199	rs4344931	0.242	A	C	8.4e-10	0.4947	0.98	142542	6.97153
2	241840082	rs11687941	0.233	G	C	3.5e-13	0.8524	0.79	142549	10.2222
2	24893585	rs2278483	0.217	T	C	8e-33	6.189e-09	0.3	209545	33.5915
2	25003799	rs10182181	0.5	A	G	1.6e-31	8.777e-24	0.00057	209409	47.6815
2	25316986	rs2289195	0.367	A	G	2.4e-37	0.0002105	0.0052	209696	35.2767
2	26782314	rs11126666	0.308	A	G	0.033	1.332e-09	0.015	209948	7.27594
2	27594740	rs780094	0.383	T	C	5.7e-12	0.0002046	0.0039	210017	12.1181
2	33169253	rs7605699	0.139	C	G	1.6e-12	0.4682	0.12	141785	9.64426
2	33214928	rs6714546	0.274	A	G	1.6e-18	0.007486	0.011	140007	15.7635
2	33258654	rs6751657	0.475	C	T	6.6e-16	0.03634	0.0081	209899	13.1991
2	36622378	rs711245	0.383	A	G	3.6e-14	0.5102	0.16	142244	11.1716
2	37612248	rs6544089	0.458	T	C	7.8e-11	0.3637	0.61	209779	7.87239
2	37814116	rs17511102	0.051	T	A	9.1e-21	0.3041	0.0077	127177	17.3789
2	37849230	rs12615742	0.433	T	C	2.7e-13	0.1995	0.022	202525	10.3943
2	42316433	rs13416119	0.075	G	A	1.5e-08	0.6731	0.32	142446	5.8131
2	44627705	rs897080	0.254	C	T	1.6e-16	0.00651	0.84	142542	13.5631
2	44760834	rs17032525	0.1	A	G	4.7e-08	0.3967	0.53	130659	5.37581
2	46774788	rs12474201	0.317	A	G	2.3e-19	0.04827	0.52	142655	16.2172
2	54819910	rs354196	0.449	A	G	5.6e-12	0.4454	0.19	141994	9.0461
2	55950395	rs3791679	0.28	G	A	2.4e-67	0.002646	0.25	209947	63.6383
2	59159128	rs1016287	0.311	T	C	0.18	2.253e-11	0.97	209937	7.36404
2	622347	rs13021737	0.134	A	G	0.15	1.113e-50	0.06	207784	46.3119
2	62906551	rs11688816	0.458	G	A	0.39	1.893e-08	0.59	209880	4.62121
2	66054151	rs1385167	0.142	G	A	0.45	0.7203	1.8e-09	206619	5.22692
2	68348505	rs2120335	0.342	A	G	8.4e-10	0.7126	0.15	142445	6.96061
2	71437992	rs7568069	0.333	G	A	2.6e-13	0.4656	0.87	142714	10.3486
2	88705736	rs11684404	0.3	C	T	9e-25	0.4237	0.57	142581	21.5559
2	97699721	rs11683207	0.192	C	T	4.8e-08	0.191	0.047	137028	5.34402
3	100198512	rs7633464	0.475	A	G	9.5e-11	0.6435	0.24	209926	7.76851
3	100752610	rs9825951	0.4	T	A	2.6e-12	0.6527	0.35	142057	9.36181
3	114309104	rs1797625	0.383	T	A	4.7e-10	0.269	0.84	142742	7.15665
3	115697300	rs1533269	0.317	A	C	1.1e-09	0.6004	0.97	142540	6.8111
3	116180146	rs1546391	0.059	G	C	6.8e-11	0.008706	0.85	142517	8.11459
3	11621953	rs13078528	0.058	G	A	1.4e-12	0.9514	0.47	142725	9.58519
3	12464341	rs17819328	0.473	G	T	0.029	0.8785	2.4e-09	208809	5.78367
3	12607651	rs2596831	0.475	C	G	6.6e-09	0.5521	0.014	142397	6.24274
3	130533632	rs6439168	0.183	A	G	7.7e-25	0.6019	0.052	142731	21.5885
3	130816922	rs10804591	0.15	C	A	2.5e-05	0.5067	6.6e-09	209921	8.27152
3	13530835	rs2597513	0.125	C	T	3.1e-16	0.2903	0.7	209915	13.1677
3	135661251	rs4974480	0.362	A	T	1.7e-16	0.9029	0.065	140252	13.5108
3	137590238	rs9880211	0.142	A	G	1.6e-18	5.974e-07	0.22	209994	18.3498
3	142588259	rs724016	0.483	G	A	3.2e-158	0.005039	0.0039	210001	155.529
3	142645734	rs11714558	0.025	C	T	1.5e-12	0.7016	0.58	135443	9.21786
3	142758125	rs16851483	0.092	T	G	0.013	3.548e-10	0.44	142476	7.00095
3	144018194	rs936339	0.175	T	C	1.8e-08	0.07924	0.9	142584	5.82979
3	158280302	rs17451107	0.375	C	T	0.29	0.1585	1.1e-12	207795	8.2994
3	158334677	rs4325879	0.264	T	C	3.2e-09	0.3282	0.0036	208982	6.78671
3	159289653	rs6441170	0.362	C	T	9.7e-13	0.003795	0.054	142587	10.2588
3	173451770	rs7652177	0.475	C	G	2.7e-39	0.2138	0.16	142560	35.8628
3	173646142	rs509035	0.325	A	G	2.8e-23	0.6869	0.47	210016	20.0883
3	184838098	rs9858528	0.242	G	A	3.5e-11	0.1629	0.17	142480	8.36419
3	187031376	rs720390	0.383	A	G	1.2e-29	0.03167	0.37	207710	26.3389
3	187133694	rs2300921	0.442	C	T	8.5e-09	0.1211	0.22	139723	5.98271
3	187306697	rs1516725	0.092	T	C	0.17	1.886e-22	0.36	208573	18.0252
3	188921215	rs4686904	0.358	C	T	2.5e-11	0.4383	0.68	142547	8.43073
3	192298671	rs7646824	0.119	G	A	4.5e-08	0.2799	0.52	140470	5.36487
3	192593853	rs9841435	0.383	G	A	2.4e-10	0.1366	0.35	209955	7.37061
3	25081440	rs6804842	0.425	A	G	0.0032	2.476e-09	0.51	209757	7.18969
3	38022957	rs9816693	0.155	C	G	3.2e-15	0.7537	0.31	142471	12.1885
3	41218745	rs3915129	0.483	T	G	4e-08	0.0485	0.13	142576	5.55767
3	4703103	rs2633761	0.417	G	A	2.6e-08	0.1372	0.93	142479	5.47721
3	51046752	rs13088462	0.058	C	T	7.9e-18	0.3057	0.57	189583	14.6433
3	52612525	rs2276824	0.466	C	G	0.0087	0.001877	3.2e-11	208901	9.65222
3	52806740	rs2240919	0.291	G	C	5.4e-17	0.0001419	0.0017	209391	16.389
3	53109137	rs2581830	0.358	T	C	4.4e-25	0.7722	0.063	142734	21.8158
3	55386802	rs2034172	0.383	A	G	4.1e-08	0.1107	0.19	142355	5.43177
3	56642721	rs9835332	0.458	C	G	4.4e-22	0.2919	0.67	142568	18.9557
3	57988612	rs1658351	0.322	C	T	9.9e-13	0.8611	0.44	142430	9.75234
3	61211501	rs2365389	0.342	T	C	0.51	1.629e-10	0.48	206339	6.63151
3	61488534	rs6794009	0.492	G	A	3.9e-08	0.7662	0.029	142625	5.42308
3	64693297	rs2371767	0.188	C	G	0.0049	4.79e-07	1.6e-20	194506	22.1265
3	67499011	rs17806888	0.092	C	T	2.9e-12	0.005054	0.52	206418	9.52263
3	68705055	rs2175513	0.424	G	A	3e-08	0.05473	0.86	142178	5.43918
3	72538044	rs12330322	0.225	T	C	3.3e-22	0.0001144	0.062	209997	20.2112
3	81874801	rs3849570	0.367	A	C	0.36	2.601e-08	0.53	180970	4.56021
3	85890279	rs13078960	0.183	G	T	0.025	1.737e-14	0.34	210071	11.5361
4	103407731	rs13107325	0.117	T	C	3.3e-07	1.825e-12	0.00073	209310	14.7137
4	106435653	rs12639764	0.457	C	T	1.6e-19	0.8745	0.84	142529	16.3756
4	109628056	rs1562975	0.297	A	G	5.5e-15	0.6398	0.44	209397	11.9327
4	114961697	rs7659107	0.258	G	A	9.1e-12	0.1088	0.13	209747	8.84756
4	122940448	rs6838153	0.333	G	A	2.6e-12	0.05423	0.15	142746	9.56305
4	124055105	rs12513181	0.272	C	A	3.2e-09	0.1054	0.0052	142728	7.02966
4	124286397	rs303084	0.217	G	A	7.4e-06	0.0007242	3.9e-08	209941	10.308
4	12572671	rs763318	0.424	G	A	8e-13	0.004422	0.86	210028	9.97038
4	12803188	rs4834927	0.308	G	A	7.4e-10	0.5823	0.022	140507	7.17337
4	144662060	rs11100790	0.133	C	T	8.2e-12	0.815	0.0081	142736	9.127
4	145540455	rs7654571	0.164	A	G	3.7e-09	3.004e-06	0.015	207050	9.78703
4	145785275	rs6845999	0.358	T	C	4.9e-67	0.5554	9.7e-07	209970	66.3231
4	145794293	rs1812175	0.192	A	G	2.1e-86	0.0004028	0.061	210023	82.2827
4	145812135	rs17777628	0.042	A	G	8e-12	0.6907	0.46	142518	8.80833
4	145878513	rs11727676	0.083	C	T	4.2e-05	2.55e-08	0.001	187490	9.00186
4	146058713	rs4240326	0.475	A	G	2.7e-43	0.4021	0.00022	142659	40.8375
4	146348333	rs996743	0.092	G	A	1.8e-22	0.06527	0.71	117275	19.0514
4	146412067	rs13133465	0.079	G	C	3.8e-12	0.03118	0.29	142035	9.23927
4	152400120	rs13150868	0.473	G	T	2.2e-08	0.6546	0.57	130865	5.54523
4	1663728	rs3958122	0.449	T	C	2.6e-18	0.5653	0.37	140503	15.205
4	17545731	rs7692995	0.155	C	T	1.1e-71	0.8503	0.26	142701	67.4543
4	184452668	rs955748	0.319	A	G	3.1e-16	0.4076	0.95	209878	13.1281
4	2188685	rs867245	0.051	G	C	8.1e-11	0.09721	0.64	140534	8.01038
4	38364756	rs16994718	0.092	T	C	1.5e-09	0.0003523	0.94	209414	7.62472
4	39020334	rs2306596	0.492	A	C	7.8e-11	0.545	0.91	141099	7.92511
4	44877283	rs10938397	0.446	G	A	0.49	3.205e-38	0.66	208695	33.5471
4	48382107	rs1996422	0.283	G	A	2.8e-11	0.09558	0.085	142445	8.58712
4	5067783	rs11722554	0.042	A	G	1.5e-10	0.7047	0.044	80919	7.48948
4	5086487	rs6446315	0.133	G	A	4.2e-11	0.02034	0.0063	208285	8.89782
4	56094404	rs13113518	0.375	C	T	8.1e-09	0.5277	0.0042	142491	6.27588
4	57518232	rs17081935	0.169	T	C	6.7e-17	0.2145	0.76	210049	13.8198
4	73694877	rs9993613	0.491	G	T	4.5e-24	0.2452	0.56	142438	20.814
4	77348591	rs17001654	0.158	G	C	0.9	7.76e-09	0.83	142555	5.02092
4	7963232	rs6829680	0.467	A	G	4.2e-09	0.8288	0.026	142637	6.29332
4	82374591	rs17556750	0.275	A	C	8.3e-48	0.8073	0.76	142490	44.2163
4	82403072	rs2167645	0.042	T	C	7.5e-11	0.185	0.69	65737	7.55918
4	82423114	rs17499117	0.033	G	A	2e-11	0.9628	0.78	54429	7.70278
4	8659533	rs2302580	0.491	T	C	4.2e-15	0.6096	0.099	106137	12.1647
4	88849054	rs6813055	0.5	A	T	1.5e-08	0.8925	0.72	142663	5.69614
4	89932143	rs9991328	0.483	T	C	0.21	0.01698	4.5e-08	209925	4.7994
5	108100983	rs6594336	0.424	T	C	1e-08	0.7722	0.45	141164	5.88732
5	108141242	rs13177718	0.071	T	C	2.9e-13	0.3812	0.0083	197704	10.5713
5	122685097	rs1582931	0.458	A	G	2.6e-20	0.0005661	0.11	142096	19.0097
5	127406192	rs6887276	0.45	G	C	1.2e-09	0.5987	0.66	141925	6.75001
5	127723920	rs26024	0.383	C	A	3.2e-14	0.7263	0.31	142623	11.2426
5	129082519	rs39623	0.083	A	T	2.5e-10	0.7498	0.35	142737	7.51846
5	131613856	rs7701414	0.483	G	A	1.3e-34	0.8953	0.00037	142688	32.287
5	134384603	rs526896	0.317	G	T	2.3e-25	0.1279	0.81	209200	22.091
5	134538201	rs9327705	0.22	A	G	1.8e-08	0.5854	0.31	142448	5.69114
5	139125930	rs165189	0.12	G	A	1.6e-10	0.2342	0.5	141705	7.67192
5	141661971	rs4624820	0.4	A	G	1e-09	0.004942	0.014	141601	7.67515
5	168183480	rs2974438	0.183	A	G	4e-24	0.2335	0.048	142540	20.9507
5	170807701	rs4620037	0.212	C	A	1.2e-18	0.7406	0.24	209996	15.5201
5	170933581	rs1529701	0.283	T	C	5.4e-10	0.6339	0.17	130642	7.16683
5	171122175	rs33852	0.347	G	A	2e-21	0.6064	0.76	209789	18.2102
5	171136042	rs12153391	0.242	A	C	2.4e-21	0.1459	0.58	209368	18.1349
5	171216073	rs4868126	0.35	T	G	2.8e-29	0.05809	0.053	207986	26.0387
5	171218236	rs1368380	0.425	T	C	6.1e-25	0.1501	0.13	122766	21.7325
5	172927229	rs7733195	0.375	A	G	2.7e-21	0.9371	0.62	142731	18.1157
5	173253420	rs7705502	0.288	A	G	0.28	0.0002528	4.7e-14	209827	12.0804
5	176449931	rs422421	0.22	T	C	1.8e-20	0.0001982	0.003	208146	19.3303
5	176460182	rs6556301	0.375	T	G	6e-12	0.000668	2.6e-08	178874	15.6634
5	176508898	rs11950938	0.017	G	C	4.8e-11	0.5396	0.99	135911	7.63522
5	176608028	rs12055154	0.026	G	A	2.1e-09	0.02838	0.072	140448	6.52065
5	178468318	rs11750568	0.433	A	G	6.2e-11	0.9402	0.043	142727	8.10295
5	179663619	rs6879260	0.342	T	C	1.9e-18	0.6739	0.053	198070	15.3854
5	31576898	rs17410035	0.264	T	G	9e-10	0.5829	0.027	207889	7.01444
5	32730698	rs7731703	0.263	T	C	3.6e-18	0.09816	0.56	207895	15.0238
5	32807799	rs3811958	0.267	G	A	2.7e-16	0.003323	0.00039	209658	15.2449
5	32854829	rs9292468	0.475	T	C	1.5e-33	0.162	0.81	208425	30.2724
5	33265790	rs11745439	0.288	A	G	8e-16	0.01041	0.92	209897	12.8098
5	37082382	rs301901	0.367	G	A	4.3e-16	0.2138	0.094	142746	13.1065
5	39461776	rs3812040	0.286	C	T	2.4e-13	0.4461	0.85	142496	10.3624
5	42472672	rs17574650	0.092	C	A	2.1e-12	0.4958	0.86	126586	9.4891
5	50490488	rs2961830	0.353	A	T	2.4e-10	0.09393	0.5	142667	7.57251
5	54990827	rs7716219	0.292	T	C	7.2e-22	0.02777	0.0011	210028	19.6259
5	56290241	rs2662027	0.083	T	G	6.3e-12	0.3252	0.17	142654	9.00196
5	64710201	rs7727731	0.083	T	C	1.3e-11	0.02849	0.055	142397	8.88053
5	67191838	rs10059761	0.29	A	G	4.1e-09	0.6586	0.95	142480	6.26718
5	67635411	rs9291926	0.483	T	G	3.4e-10	0.2023	0.67	141440	7.3536
5	72179760	rs34651	0.095	C	T	2.2e-12	0.2138	0.82	142383	9.44909
5	74000415	rs820848	0.292	G	A	3.3e-09	0.3523	0.42	135676	6.39588
5	75050997	rs2112347	0.381	G	T	0.47	6.191e-17	0.82	209957	12.8547
5	77541631	rs12519505	0.192	T	C	8.5e-10	0.3612	0.15	142644	7.00327
5	78980926	rs7712162	0.217	T	C	4.6e-10	0.1042	0.66	142714	7.22383
5	79871947	rs32855	0.217	G	A	5.8e-11	0.06784	0.94	142253	8.09017
5	88363537	rs6894139	0.466	G	T	6.1e-24	0.532	0.58	209497	20.6694
5	95655980	rs12186664	0.28	T	A	2.6e-11	2.138e-05	0.62	142717	11.3908
6	105499437	rs314263	0.373	C	T	1e-42	0.1615	0.0051	142740	39.4631
6	109084355	rs9400239	0.297	T	C	5.7e-09	1.613e-08	0.015	209917	12.8062
6	109126724	rs479744	0.258	T	G	7.5e-12	0.02001	0.2	142690	9.35134
6	109830631	rs6920372	0.364	A	G	1.7e-17	0.03502	0.4	142741	14.6813
6	116558134	rs2145357	0.292	G	A	3.9e-10	0.9431	0.45	142623	7.24904
6	117597356	rs1405212	0.355	T	C	1.8e-14	0.545	0.16	142742	11.4317
6	117974743	rs389663	0.317	T	C	2.5e-12	0.5729	0.24	210030	9.34562
6	126258095	rs4895801	0.483	C	G	6.2e-09	0.2806	0.87	141993	6.11299
6	126907825	rs1155939	0.433	A	C	9.6e-46	0.4492	0.91	142589	42.2466
6	127493808	rs1936805	0.45	C	T	0.18	0.3837	3.6e-35	209859	30.3492
6	130387527	rs1415701	0.25	A	G	1.5e-34	0.04292	0.82	196695	31.4006
6	130416153	rs7740107	0.25	T	A	2.4e-36	0.0005557	0.00011	142518	36.5693
6	131369648	rs6921207	0.377	A	G	3.3e-14	0.0397	0.29	208969	11.1918
6	142659372	rs7745166	0.458	A	C	3.7e-16	0.6964	0.73	140760	13.093
6	142745569	rs4896582	0.267	A	G	2.6e-55	0.0737	0.2	209956	51.5955
6	146377252	rs2748483	0.492	A	T	4.1e-10	0.9784	0.56	142705	7.20468
6	152199573	rs6902771	0.417	T	C	7.2e-25	0.979	0.96	140032	21.6311
6	152386854	rs3020418	0.336	A	G	7.5e-24	0.577	0.46	209590	20.6231
6	156629522	rs11156098	0.043	T	C	1.8e-08	0.8124	0.016	142653	5.82554
6	158642021	rs1832871	0.367	A	G	1.8e-15	0.9735	0.75	209960	12.3779
6	158849429	rs9456307	0.05	A	T	2.2e-15	0.4498	0.097	130280	12.1948
6	162953339	rs13191362	0.203	G	A	0.64	7.339e-09	0.27	209852	5.04461
6	166249851	rs991946	0.5	T	C	8.4e-13	0.4992	0.28	142662	9.7978
6	168577471	rs2763273	0.241	T	C	2.8e-10	0.1396	0.17	142581	7.45405
6	169091655	rs7774834	0.492	A	C	4.9e-10	0.03743	0.19	142645	7.22044
6	17697353	rs17330192	0.2	C	T	1.8e-08	0.4751	0.98	141624	5.71125
6	19949471	rs1047014	0.275	C	T	1.3e-18	0.07465	0.58	127430	15.4831
6	2112223	rs932445	0.425	C	T	6e-09	0.03094	0.59	142565	6.12999
6	26265459	rs4141885	0.025	T	A	7.6e-22	0.3021	0.5	132930	17.65
6	26308655	rs806794	0.276	G	A	4.6e-74	0.02206	0.57	203154	70.7418
6	33736840	rs12204421	0.216	G	A	1e-14	0.9444	0.71	140954	11.7302
6	33892841	rs3957165	0.176	C	T	1.8e-08	0.6922	0.53	141037	5.69279
6	34296843	rs12214804	0.075	C	T	1.5e-49	0.8372	2.6e-05	141049	47.157
6	34302988	rs1776897	0.075	G	T	3.1e-42	0.6533	1.1e-05	177879	40.5274
6	34671141	rs205262	0.267	G	A	1.5e-07	1.753e-10	0.0046	203329	13.8364
6	34724299	rs3800461	0.075	C	G	9.1e-33	0.001102	0.62	141343	29.9878
6	35354880	rs6919534	0.133	G	A	8.2e-31	0.9858	0.36	142741	27.378
6	35394272	rs6899744	0.017	T	G	2.2e-22	0.02967	0.16	117004	17.2538
6	35722003	rs4713902	0.22	C	T	8.6e-15	0.0455	0.06	140739	11.8184
6	40456630	rs2033529	0.258	G	A	0.61	1.388e-08	0.022	209708	5.07093
6	42032908	rs16895130	0.364	G	A	4.3e-12	0.1161	0.014	142430	9.4956
6	43872528	rs1358980	0.45	T	C	0.0043	4.166e-06	3.1e-27	206862	28.2555
6	45352392	rs10948222	0.387	T	C	9.8e-21	0.373	0.65	198961	17.5455
6	47582980	rs9395264	0.342	T	G	2e-10	0.0455	0.36	142715	7.57666
6	50953448	rs2207139	0.102	G	A	0.32	4.126e-29	0.64	210046	24.363
6	6683750	rs1294410	0.375	T	C	0.23	0.07153	2e-18	209830	14.2663
6	6834816	rs4246079	0.1	A	G	4.5e-14	0.5882	0.35	206317	11.1365
6	7158014	rs17603945	0.225	A	G	1.1e-15	0.496	0.33	142639	12.6286
6	72259431	rs12190423	0.319	C	G	3e-08	0.4938	0.081	142666	5.5238
6	76221308	rs12209223	0.129	A	C	4.9e-25	0.00453	0.54	142469	21.7443
6	76230551	rs6903448	0.158	T	C	9e-18	0.8085	0.11	210000	14.6786
6	7653629	rs9392918	0.5	T	C	3.8e-38	0.9139	0.87	142564	34.7064
6	81012926	rs648831	0.492	T	C	2.6e-26	0.8496	0.69	209535	23.037
6	81095639	rs1341278	0.068	G	T	5.8e-18	0.2464	0.045	199658	14.8903
6	81372315	rs9443804	0.425	G	A	3.9e-15	0.07255	0.056	180479	12.1652
6	81848781	rs310421	0.483	T	G	3.3e-27	0.4175	0.073	142548	23.8874
6	82513702	rs3828760	0.11	T	C	9.5e-11	0.1645	0.97	198222	7.96097
6	85504821	rs761391	0.431	C	T	8.3e-09	0.8524	0.0031	107516	6.51387
7	120564854	rs6952113	0.375	A	G	1.2e-09	0.979	0.011	142707	7.01162
7	12243046	rs929637	0.207	T	G	2e-09	0.2235	0.77	142569	6.59283
7	134696325	rs6962887	0.345	G	T	6.1e-11	0.1138	0.35	142139	8.04791
7	137262105	rs273945	0.466	A	C	1.4e-09	0.2606	0.79	141361	6.6863
7	148260691	rs822531	0.236	C	T	1.7e-18	0.03209	0.00013	206791	17.1805
7	150139652	rs6955948	0.263	T	C	5.2e-20	0.1367	0.7	141810	16.9543
7	19214802	rs17140875	0.042	T	G	6.7e-09	0.8912	0.69	128558	6.08698
7	19608624	rs2390151	0.158	T	G	3.2e-17	0.1956	0.26	139356	14.1135
7	20348198	rs3807931	0.408	A	G	1.2e-19	0.2239	0.00037	142689	17.6364
7	23487840	rs12538407	0.383	G	A	3.5e-26	0.1084	0.93	142176	22.8992
7	25825138	rs10245353	0.183	A	C	1.5e-08	0.5879	8.4e-16	210008	18.055
7	25837633	rs1055144	0.183	T	C	7.8e-09	0.6277	1.3e-15	210034	18.143
7	27190295	rs7801581	0.254	T	C	0.057	0.2636	3.7e-10	195215	6.55302
7	2762482	rs798497	0.288	G	A	2.2e-71	0.2836	0.64	209879	67.7053
7	28171827	rs552707	0.314	T	C	9.3e-46	0.003492	0.12	190202	42.3255
7	28717661	rs12533079	0.17	G	T	2.1e-09	0.02548	0.024	141624	6.85025
7	32902048	rs6462432	0.298	A	G	2.6e-08	0.3997	0.5	142722	5.50587
7	46167879	rs1007358	0.22	G	A	8.5e-10	0.4267	0.13	209845	6.93985
7	46383927	rs6949739	0.05	A	T	6.7e-13	0.5911	0.38	142453	9.84022
7	50697945	rs2715094	0.25	G	A	9.2e-10	0.9235	0.16	209742	6.89254
7	55856827	rs1113765	0.192	A	G	1.7e-10	0.7547	0.12	142678	7.63326
7	72942571	rs12669267	0.135	T	C	3e-08	0.4061	0.68	139027	5.53776
7	75001104	rs1167827	0.458	A	G	0.025	6.333e-10	0.3	201057	6.44087
7	76446078	rs2245368	0.25	C	T	0.094	3.187e-08	0.1	130737	5.21508
7	77146230	rs17807185	0.408	G	A	3.9e-13	0.1406	0.015	142669	10.448
7	8053163	rs4725061	0.422	G	A	1.1e-10	0.6527	0.22	142112	7.8115
7	92066335	rs2888877	0.242	T	C	4.3e-69	0.5184	0.11	141395	65.0773
7	92082357	rs42039	0.283	T	C	3.8e-88	0.3064	0.21	142416	83.9706
7	95877583	rs6971575	0.333	C	G	3e-09	0.7676	0.4	141453	6.40738
7	99655131	rs17250196	0.061	T	G	4.2e-10	0.2982	0.46	177243	7.27049
8	116706859	rs2737220	0.317	T	C	1.1e-08	0.1143	0.47	142379	5.96055
8	117632712	rs1550162	0.275	G	A	1.3e-13	0.2619	0.38	142242	10.6396
8	120544538	rs1599473	0.15	T	G	1e-14	0.4004	0.54	142578	11.7499
8	120665203	rs10283100	0.025	A	G	3.2e-11	0.4972	0.9	127150	8.00392
8	126569531	rs8180991	0.242	G	C	2.7e-15	0.3681	0.66	208893	12.2669
8	130792909	rs4733724	0.192	G	A	1.4e-41	0.2787	0.19	142446	37.9201
8	13317847	rs7834383	0.397	T	G	1.5e-11	0.6435	0.39	209198	8.58321
8	135719664	rs1036821	0.317	A	G	1.1e-30	0.002298	0.32	142244	28.4405
8	145109560	rs11783655	0.45	A	T	1.2e-09	0.8128	0.58	141842	6.77757
8	22618296	rs7823327	0.474	T	G	6.1e-11	0.204	0.67	142744	8.01234
8	23228997	rs4273857	0.258	A	G	8.8e-15	0.5098	0.11	141825	11.7912
8	23431179	rs17088184	0.15	G	C	4.6e-10	0.8292	0.044	142607	7.285
8	24148444	rs2013265	0.242	T	C	2.4e-16	0.889	0.32	142532	13.3252
8	25354626	rs3812423	0.408	C	G	1.5e-12	0.003795	0.7	142687	10.4148
8	27583913	rs568610	0.208	T	C	1.4e-10	0.1306	0.25	142659	7.70495
8	4814739	rs4875421	0.358	T	A	1.3e-10	0.1854	0.34	141040	7.72277
8	49576332	rs6988484	0.317	C	T	4.8e-11	0.7981	0.6	142740	8.13733
8	57258361	rs10958476	0.129	C	T	1.7e-40	0.7572	0.25	198902	36.902
8	57318151	rs9650315	0.125	T	G	1.5e-41	0.4481	0.3	142512	37.8177
8	72676781	rs12679556	0.207	G	T	0.63	0.7994	2.1e-11	203826	6.90375
8	76045608	rs2956605	0.383	A	C	5.1e-15	0.6708	0.82	142186	11.9728
8	76969138	rs17405819	0.367	C	T	0.051	2.07e-11	0.013	210045	8.37111
8	78310745	rs4735677	0.342	T	A	6e-30	0.6857	0.67	142731	26.6218
8	85242263	rs2033732	0.242	T	C	0.18	4.889e-08	0.35	209695	4.50409
8	8785303	rs429433	0.05	A	G	1.3e-10	0.9069	0.45	205553	7.76059
9	100783156	rs989393	0.3	C	T	3.3e-11	0.0455	0.03	142466	8.51317
9	107940869	rs9409082	0.22	T	C	8.7e-15	0.005392	0.0013	142133	13.2081
9	108221731	rs902143	0.483	T	C	1.4e-11	0.3664	0.62	209412	8.57415
9	108638866	rs7027110	0.258	A	G	2.1e-20	0.1173	0.24	210006	17.2026
9	110972162	rs6477694	0.358	C	T	0.07	2.673e-08	0.017	210008	5.52274
9	112832526	rs3739707	0.3	A	C	4e-12	0.7503	0.61	142418	9.18217
9	117345258	rs10119624	0.317	G	A	3.7e-14	0.0009668	0.41	142669	11.6662
9	117961147	rs12344396	0.35	G	C	7.7e-10	0.002476	0.77	142653	7.297
9	118169077	rs7033487	0.225	C	T	1.1e-24	0.4866	0.23	142404	21.4472
9	118462627	rs1742829	0.069	T	A	2.3e-11	0.6892	0.12	139505	8.46031
9	119418303	rs1928295	0.425	C	T	0.54	7.91e-10	0.56	210013	5.77432
9	128500734	rs10733682	0.432	A	G	0.07	1.83e-08	0.088	208339	4.85267
9	132453904	rs7466269	0.333	G	A	1e-27	0.9082	0.42	209686	24.4535
9	136441686	rs3132297	0.147	A	G	3.8e-08	0.1804	0.97	136085	5.4767
9	138251690	rs7849585	0.317	T	G	1.1e-29	0.3057	0.5	141116	26.356
9	138461432	rs3812591	0.325	C	T	7e-13	0.9487	0.056	207202	9.8705
9	15624325	rs4740619	0.467	C	T	0.14	4.564e-09	0.5	209872	5.15216
9	16445832	rs2149163	0.408	C	G	1.8e-11	0.2469	0.073	142706	8.6081
9	16777669	rs3927536	0.183	C	T	2.3e-09	0.0003919	0.22	142323	7.56345
9	17038989	rs10962832	0.186	T	A	4.3e-08	0.972	0.063	141119	5.42023
9	18619791	rs1576900	0.28	A	G	6.6e-09	0.432	0.13	142175	6.11745
9	35798333	rs3763631	0.358	G	C	1.3e-09	0.7698	0.79	142662	6.7388
9	6430418	rs7033940	0.142	C	G	4.7e-08	0.1184	0.84	142637	5.32907
9	77732105	rs11144688	0.095	A	G	5.7e-24	0.1207	0.071	193266	20.7336
9	77949524	rs958225	0.058	A	T	6.8e-09	0.8469	0.14	192933	6.18993
9	85850601	rs7853235	0.15	T	C	7.5e-15	0.5095	0.13	142591	11.8289
9	88297980	rs181338	0.492	T	C	2.5e-22	0.08794	0.0074	209519	19.3945
9	90039074	rs10780910	0.415	T	A	2e-19	0.2469	0.15	142595	16.2546
9	94427803	rs7043114	0.483	C	T	1.8e-22	0.2919	0.14	142722	19.2346
9	95933765	rs1257763	0.026	A	G	1.9e-16	0.2391	0.75	179403	12.9683
9	96615093	rs12347744	0.033	T	C	4.7e-11	0.2222	0.71	142736	8.05728
9	97306190	rs4448343	0.317	G	A	4.5e-30	0.01298	0.58	209956	26.7339
9	97358746	rs1329393	0.125	T	C	2.4e-13	0.3094	0.5	138707	10.3972
9	97420042	rs817300	0.035	A	G	4.3e-34	0.0003429	0.023	192741	30.0235
9	97450225	rs10990303	0.233	T	C	4.4e-24	0.008685	2.9e-05	209600	23.444
9	98241405	rs7870753	0.225	G	A	3.5e-33	0.879	0.16	142651	29.7345
10	101795431	rs11599750	0.424	T	C	2.9e-14	0.623	0.58	209966	11.1792
10	102385429	rs17094222	0.208	C	T	0.52	5.942e-11	0.7	209149	7.06691
10	102674369	rs10883563	0.457	C	A	6.3e-15	0.8925	0.78	142584	11.8827
10	104331424	rs7899004	0.442	C	T	7e-17	0.00512	0.0067	209952	14.581
10	104477432	rs7917772	0.317	G	A	4.7e-09	0.01696	5.6e-05	209642	8.6699
10	104859027	rs11191560	0.058	C	T	0.16	8.446e-09	0.081	209865	5.66639
10	105567398	rs6584575	0.08	A	G	9.5e-11	0.2384	0.58	139008	7.88198
10	114748338	rs7903146	0.25	T	C	0.57	1.112e-11	0.0096	209979	8.29117
10	121119786	rs291979	0.225	A	G	2e-16	0.8449	0.17	142667	13.4224
10	123386795	rs1614303	0.133	G	T	5.7e-09	0.09423	0.025	142704	6.41873
10	126348062	rs10794175	0.296	T	G	6.4e-12	0.1205	0.85	142601	9.0719
10	126814057	rs11245515	0.417	C	T	9.1e-09	0.7585	0.78	209613	5.86128
10	127663866	rs11244750	0.284	T	C	1.5e-08	0.1798	0.043	142350	5.78165
10	12983978	rs12779328	0.35	T	C	1.7e-17	0.01618	0.25	142013	14.4886
10	25096123	rs4350272	0.367	A	G	2.6e-09	0.08378	0.93	209469	6.49188
10	27930836	rs7069985	0.192	G	A	1.6e-11	0.01189	0.2	209918	8.75344
10	4955433	rs4332428	0.119	G	A	1.5e-15	0.343	0.038	142751	12.6775
10	52432892	rs10995319	0.267	C	T	3.2e-08	0.4428	0.58	142672	5.44063
10	61139095	rs1171615	0.167	C	T	5.8e-09	0.6617	0.28	140449	6.18522
10	69607197	rs10997979	0.433	A	G	3.8e-13	0.1854	0.17	142702	10.1882
10	69866585	rs4746769	0.112	C	T	9.4e-12	0.9262	0.82	142678	8.86762
10	80598798	rs1815314	0.467	A	G	5.2e-14	0.1406	0.0061	142629	11.3588
10	80802834	rs1923367	0.482	C	G	4.9e-24	0.8538	0.51	142484	20.8041
10	87400883	rs7899106	0.05	G	A	0.63	2.96e-08	0.12	209892	4.73527
10	93027388	rs2631676	0.275	G	A	4.6e-13	0.7286	0.24	141785	10.0808
10	97795063	rs915506	0.317	A	G	1e-11	0.9371	0.79	142719	8.78621
11	114527613	rs12286929	0.433	G	A	0.059	1.31e-12	0.62	209669	8.71868
11	118118444	rs632124	0.379	A	T	1.7e-14	0.4021	0.56	142645	11.4965
11	119762704	rs10790381	0.208	G	A	2e-12	0.6832	0.47	142754	9.52143
11	122350284	rs1461503	0.45	A	C	4.9e-10	0.2138	0.8	142496	7.1349
11	12634990	rs6485978	0.455	C	T	1.4e-15	0.7457	0.34	142520	12.5453
11	128082833	rs11221442	0.217	C	G	2.7e-14	0.9637	0.046	142127	11.4036
11	12880840	rs2099745	0.036	A	G	1.5e-09	0.2313	0.68	209825	6.78225
11	13234536	rs10766065	0.264	C	T	2.9e-08	0.03409	0.57	142323	5.5106
11	14225304	rs7126398	0.035	C	G	2.5e-12	0.6503	0.044	142648	9.21567
11	17308258	rs757081	0.367	G	C	8.3e-15	1.691e-05	0.003	208910	14.8688
11	1979379	rs2735469	0.133	A	G	2.5e-10	0.8607	0.85	126028	7.51023
11	2128176	rs4320932	0.2	C	T	2.3e-12	0.8626	0.0086	138562	9.62624
11	2241165	rs17659078	0.258	A	C	5.6e-10	0.01283	0.16	141478	7.67886
11	234551	rs2272566	0.373	A	G	2.6e-08	0.1069	0.04	180899	5.57539
11	27641092	rs11030104	0.2	G	A	0.16	5.557e-28	0.91	209930	23.4521
11	2767306	rs2237886	0.108	T	C	5.3e-18	0.05773	0.53	208807	14.9138
11	30304502	rs10767838	0.233	G	A	2.6e-14	0.7447	0.21	131007	11.3208
11	43820853	rs2176598	0.154	T	C	0.77	2.971e-08	0.06	204857	4.57016
11	45892610	rs3802758	0.034	G	A	2.2e-09	0.5024	0.76	198127	6.59486
11	47607568	rs3817334	0.45	T	C	4.4e-12	5.145e-17	0.39	209935	21.4533
11	47925727	rs1681630	0.242	T	C	2.4e-20	0.7013	0.41	204831	17.199
11	63619187	rs11231693	0.042	A	G	0.91	5.204e-05	4.5e-08	198072	6.73302
11	65093394	rs3782089	0.025	T	C	4.6e-16	0.9107	0.57	197981	12.6513
11	66582735	rs7112925	0.358	T	C	6.4e-15	0.004509	0.84	209906	12.0057
11	68174227	rs2510396	0.158	G	C	8.7e-12	0.4047	0.017	142516	9.05476
11	68587203	rs3750972	0.415	G	T	9.5e-10	0.7263	0.17	139955	6.87016
11	68872341	rs4357716	0.144	T	C	7.4e-11	0.5661	0.0026	132055	8.55915
11	69611364	rs2509133	0.491	C	T	7.8e-10	0.545	0.8	140311	6.95596
11	74417581	rs11236294	0.325	T	G	4.6e-09	0.001951	0.9	142626	6.62847
11	74953825	rs606452	0.158	A	C	1.9e-23	0.1015	0.18	209523	20.2553
11	8630514	rs4256980	0.281	C	G	0.14	2.9e-11	0.031	208543	7.59346
12	100897918	rs7971536	0.475	T	A	1.5e-19	0.1615	0.9	129116	16.4998
12	101586726	rs833706	0.3	G	A	3.3e-09	0.6992	0.4	141761	6.37423
12	102868965	rs2164747	0.108	G	A	4.7e-09	0.02109	0.69	140380	6.37883
12	105862760	rs2888893	0.398	C	T	8.9e-09	0.0617	0.063	139119	6.23781
12	114877556	rs11616067	0.25	G	A	8e-09	0.8736	0.26	142445	6.00588
12	115849888	rs4767473	0.15	G	A	3e-08	0.1104	0.84	142495	5.51069
12	11747039	rs2856321	0.397	G	A	7.6e-24	0.1972	0.59	142708	20.618
12	119689064	rs497273	0.314	C	G	6.7e-09	0.5464	0.74	209868	5.99844
12	120979191	rs11835818	0.442	C	T	2e-13	0.0001594	0.0086	209840	13.3693
12	121347849	rs11057405	0.092	A	G	1.8e-05	2.019e-08	9.5e-05	201593	11.2104
12	122388663	rs7980687	0.183	A	G	1e-26	0.4188	0.023	142522	23.4837
12	123006062	rs4765219	0.364	A	C	0.015	0.0004443	1.6e-15	209807	14.1955
12	123316847	rs11057552	0.175	A	T	4.2e-13	0.7751	0.8	142573	10.157
12	123367178	rs1809889	0.241	T	C	4.3e-21	0.03196	0.46	207452	17.9022
12	12767377	rs1420023	0.147	G	C	2.1e-08	0.4533	0.24	132821	5.65092
12	1443265	rs7299326	0.042	T	C	1.2e-08	0.8803	0.33	140212	5.86435
12	20427637	rs4326884	0.467	A	G	1.5e-10	0.09922	0.16	142167	7.63464
12	20748733	rs10770705	0.339	A	C	2.3e-21	0.5184	0.9	209840	18.1589
12	24099046	rs11047239	0.271	G	C	2.7e-13	0.526	0.22	142388	10.302
12	26362630	rs10842707	0.158	T	C	0.015	0.003821	4.4e-16	210023	14.0889
12	27888675	rs1861908	0.225	C	G	1.2e-08	0.7537	0.012	141530	6.08605
12	28491510	rs11049611	0.342	T	C	2.5e-32	0.5583	0.21	141979	28.9899
12	28843608	rs12820411	0.367	C	G	2.8e-11	0.3933	0.27	142665	8.36668
12	29388257	rs10843390	0.237	T	C	5e-11	0.1129	0.9	142617	8.13599
12	447244	rs11612228	0.308	T	C	6.5e-10	0.05104	0.25	180575	7.02148
12	45113289	rs10880969	0.163	T	C	6.2e-13	0.04813	0.034	141782	10.3718
12	48533734	rs7138803	0.442	A	G	0.0026	8.153e-24	0.79	209201	21.583
12	52628950	rs1443512	0.2	A	C	0.0028	0.8227	6.9e-13	209980	10.0521
12	54966902	rs2306694	0.092	G	A	1.5e-15	0.2535	0.99	209319	12.5086
12	56542980	rs10877030	0.392	G	T	4.3e-13	0.4094	0.48	142582	10.1271
12	58243189	rs17122659	0.108	G	A	5.2e-10	0.2099	0.9	130714	7.19825
12	63963352	rs2164968	0.4	C	T	9.9e-09	0.2261	0.093	141942	5.8883
12	64646018	rs8756	0.466	C	A	4.5e-90	0.003431	0.98	209991	87.4976
12	64677662	rs11175992	0.275	A	T	1e-33	0.0499	0.44	118013	30.5311
12	68113924	rs10748128	0.348	T	G	4.4e-29	0.08189	0.89	196274	25.7429
12	88755516	rs17783015	0.208	T	C	1.5e-08	0.002793	0.21	206614	6.71271
12	92443970	rs11107062	0.083	T	C	1.3e-11	0.8062	0.46	119472	8.7258
12	92501084	rs3825199	0.2	G	A	3.9e-49	0.3895	0.4	210037	45.4788
12	92651055	rs10859567	0.433	G	T	4.6e-33	0.5703	0.0001	142514	30.8438
13	114045563	rs7985356	0.25	A	T	5e-11	0.8202	0.49	142683	8.11925
13	20468245	rs1199734	0.167	T	G	1.6e-08	0.554	0.85	130868	5.75609
13	26915781	rs12016871	0.233	T	C	0.0003	2.291e-10	0.24	142403	9.39143
13	29070750	rs11618507	0.275	T	G	3.4e-10	0.06463	0.21	141917	7.48883
13	32621243	rs12863103	0.267	T	C	1.7e-09	0.3668	0.22	142638	6.67224
13	46010120	rs6561319	0.367	C	A	9.8e-12	0.6166	0.075	209582	8.73012
13	49367913	rs7334755	0.167	T	C	9.1e-15	0.4064	0.04	130195	11.8385
13	49616468	rs2687950	0.15	T	C	9.2e-27	0.02408	0.87	142724	23.7116
13	49982173	rs1753637	0.292	T	G	1.1e-29	0.2655	0.0035	209981	26.5101
13	50003334	rs3118905	0.237	A	G	1.1e-69	0.1399	0.0018	142679	66.2354
13	53000206	rs12429545	0.1	A	G	0.025	1.094e-12	0.63	200142	9.74922
13	73956481	rs4883972	0.481	G	C	2.5e-10	0.3442	0.98	142638	7.40945
13	77372468	rs3818416	0.208	A	C	1.7e-09	0.2753	0.1	142713	6.73578
13	79603315	rs11616380	0.275	T	G	1.2e-08	0.7751	0.57	140436	5.83811
13	80448449	rs6563199	0.342	T	C	1.3e-08	0.2501	0.71	142542	5.82784
13	90822574	rs7319045	0.39	A	G	8.4e-15	0.2469	0.14	142319	11.8072
14	101973931	rs1190545	0.3	G	C	4.1e-14	0.4751	0.23	142691	11.0897
14	102948526	rs12882130	0.432	G	C	4.7e-15	0.1798	0.79	141359	12.0091
14	20960522	rs17792664	0.15	G	C	6.7e-14	0.9715	0.92	130977	10.9296
14	22828995	rs8017130	0.358	A	G	1e-11	0.06968	0.19	133167	8.95324
14	23900689	rs1950500	0.233	T	C	3.2e-22	0.6277	0.42	209817	19.0364
14	24998018	rs10132280	0.333	A	C	0.34	1.141e-11	0.69	209893	7.79522
14	28806588	rs12885454	0.367	A	C	0.55	1.943e-10	0.63	209656	6.49392
14	29584862	rs11847697	0.042	T	C	0.82	3.99e-09	0.35	194793	5.33494
14	34908139	rs12435366	0.254	T	C	4.9e-11	0.06193	0.011	207559	8.63778
14	36214266	rs10131337	0.203	T	C	2.9e-12	0.6832	0.84	140540	9.34868
14	54272875	rs4901537	0.216	G	C	1.6e-09	0.8315	0.19	140742	6.7255
14	54314898	rs8006657	0.33	A	G	6.6e-13	0.2606	0.91	142020	9.92206
14	58758572	rs11624136	0.45	A	G	1.9e-09	0.07446	0.15	142638	6.58419
14	60027031	rs2093210	0.404	C	T	3e-35	0.822	0.037	141158	31.838
14	64637967	rs2781373	0.347	A	G	3.7e-12	0.2469	0.85	142662	9.19161
14	67716940	rs1980850	0.192	A	G	3.8e-14	0.158	0.18	142645	11.1436
14	73002718	rs2058092	0.39	C	T	1.2e-08	0.545	0.91	142086	5.79897
14	74060498	rs862034	0.49	A	G	6.4e-20	0.09214	0.035	142606	17.0992
14	78969206	rs7141420	0.379	C	T	0.057	1.23e-14	0.12	210014	11.3205
14	91497100	rs7154721	0.4	C	T	4.6e-20	0.001718	0.74	142664	17.1604
15	29495554	rs8042543	0.082	T	C	0.097	0.1623	1.2e-09	208255	6.14285
15	36271157	rs10152739	0.2	T	A	1.3e-10	0.7981	0.24	142476	7.78362
15	39583789	rs316618	0.158	A	T	3.3e-12	0.05551	0.55	142090	9.29936
15	46702217	rs1036477	0.083	G	A	3.7e-11	0.5188	0.86	142716	8.30525
15	49056920	rs10744956	0.161	A	G	4.1e-15	0.7161	0.31	142732	12.1225
15	49317786	rs16964211	0.042	A	G	1.2e-15	0.2939	0.24	197671	12.509
15	49535901	rs3736485	0.431	A	G	0.23	7.412e-09	0.028	209785	5.18878
15	54291889	rs8030605	0.127	A	G	0.25	0.001296	8.8e-09	208374	6.56371
15	59195653	rs782930	0.31	A	G	2.7e-10	0.4237	0.051	138832	7.49247
15	60167262	rs7177711	0.483	G	A	5.4e-13	0.8078	0.16	142582	10.0042
15	61226238	rs7162825	0.483	C	T	3.6e-08	0.03105	0.16	209692	5.37238
15	64784140	rs17264185	0.217	G	A	1.1e-09	0.4182	0.00063	142407	7.70367
15	64820204	rs1440372	0.254	T	C	4.6e-10	0.3396	1.1e-10	207447	14.185
15	65864221	rs16951275	0.225	C	T	0.21	1.911e-17	0.74	210039	13.2142
15	67835210	rs10152591	0.108	C	A	2.2e-17	0.4685	0.59	209823	14.3044
15	68151405	rs975210	0.167	A	G	1.4e-17	0.2127	0.39	208320	14.4991
15	69871746	rs11634405	0.292	A	G	3.7e-10	0.3421	0.69	141816	7.26675
15	72013817	rs4337252	0.407	G	C	2.8e-19	0.7051	0.00081	142239	16.9885
15	72123685	rs5742915	0.45	T	C	1.5e-29	0.2973	0.36	208272	26.1825
15	74527273	rs16968242	0.075	G	C	1.7e-09	0.06011	0.91	142758	6.72791
15	79623692	rs12914466	0.442	G	A	1.1e-08	0.1553	0.069	141867	5.85715
15	80018974	rs17349981	0.192	T	A	3.5e-09	0.3264	0.34	142668	6.40609
15	82057148	rs2257011	0.424	T	G	1.1e-47	0.07354	0.13	142299	44.1447
15	82305293	rs7162542	0.492	C	G	8.2e-55	0.04875	0.05	208656	51.284
15	83529837	rs11855014	0.246	A	G	9.2e-11	0.5149	0.64	142388	7.88984
15	87157835	rs11633371	0.492	T	G	9.7e-21	0.2578	0.48	142332	17.5764
15	87189908	rs16942341	0.025	T	C	2.8e-43	0.06101	0.82	190874	38.0164
15	87196629	rs2280470	0.339	A	G	2.8e-44	0.09258	0.047	208009	40.8459
15	87216250	rs3817428	0.225	G	C	2.3e-31	0.1367	0.0043	141332	28.2797
15	87652583	rs2238300	0.353	A	G	2.3e-12	0.6737	0.093	142110	9.4791
15	92352610	rs7181724	0.472	G	A	1e-10	0.5102	0.53	140651	7.81021
15	97012418	rs2871865	0.133	G	C	1.7e-34	0.5738	0.03	129095	30.86
15	98330680	rs2573625	0.35	C	T	5.7e-20	0.532	0.53	141942	16.8298
15	98505489	rs4246302	0.333	G	A	1.7e-16	0.06056	0.042	205947	13.5151
15	98578712	rs4548838	0.45	T	C	8.6e-28	0.8953	0.41	139972	24.5246
15	99580061	rs8042424	0.267	T	C	7.9e-11	0.01702	0.15	142390	8.02957
16	14295805	rs1659127	0.3	A	G	2.8e-19	0.5996	0.67	208384	16.1271
16	20787540	rs2023693	0.383	A	G	2.4e-08	0.0253	0.94	142747	5.5789
16	2189376	rs26868	0.406	A	T	3.2e-18	0.3783	0.92	131999	15.1494
16	2276394	rs2014467	0.342	C	T	1.8e-09	0.001465	0.81	207416	7.68083
16	2428211	rs12926008	0.283	T	C	2.9e-10	0.907	0.45	209451	7.31923
16	28240911	rs2650492	0.308	A	G	0.21	1.915e-09	0.015	207427	6.28057
16	28796986	rs3888190	0.371	A	C	0.4	3.14e-23	0.44	209925	19.0568
16	29937695	rs11642612	0.441	C	A	4.2e-08	4.119e-06	0.91	142120	8.90041
16	31037395	rs9925964	0.375	G	A	0.3	8.108e-10	0.43	207688	6.06419
16	3132651	rs1053996	0.457	C	T	2.4e-09	0.7802	0.036	107503	6.56984
16	3567358	rs758747	0.263	T	C	0.44	7.473e-10	0.36	197025	5.92184
16	3736147	rs129963	0.458	T	C	2.6e-10	0.9417	0.19	128672	7.45133
16	3961734	rs2531992	0.167	A	G	1.4e-10	7.063e-07	0.38	209225	12.1762
16	4851195	rs960006	0.474	T	C	1e-09	0.02715	0.31	107481	7.19695
16	48816983	rs4785393	0.183	G	A	1.3e-08	0.5433	0.53	142435	5.83908
16	52072618	rs8058684	0.308	A	G	1.2e-10	0.1531	0.00052	142637	9.03696
16	52361074	rs1558902	0.45	A	T	0.0012	7.51e-153	0.26	208248	147.11
16	65941726	rs1966913	0.042	T	A	1.4e-09	0.04325	3.6e-05	142632	8.72116
16	68445207	rs3790086	0.483	G	C	3e-15	0.006878	0.032	142738	12.4677
16	70671502	rs217181	0.2	T	C	3.7e-10	0.2659	0.78	195470	7.3108
16	732190	rs11648796	0.267	G	A	1.4e-18	0.09151	0.99	133049	15.4595
16	73885808	rs11640018	0.362	C	T	2.3e-09	0.07936	0.19	209484	6.48469
16	80147483	rs4243206	0.167	A	C	2.2e-09	0.652	0.11	140712	6.58097
16	80741701	rs6420435	0.254	A	C	2.5e-10	0.8984	0.59	141180	7.46931
16	83545179	rs2326458	0.167	C	A	5e-10	0.5748	0.041	207880	7.25143
16	84975390	rs4843367	0.325	T	C	1.8e-09	0.1767	0.48	196611	6.56861
16	87304742	rs8052560	0.217	C	A	3.8e-16	0.326	0.073	138590	13.162
16	88262331	rs2377058	0.25	G	A	3.9e-08	0.8326	0.13	209627	5.29263
16	930815	rs12597498	0.421	T	C	8e-09	0.7722	0.12	141277	6.01323
17	17360923	rs4646404	0.343	A	G	0.044	0.2438	1.4e-11	198196	7.9656
17	21224815	rs4640244	0.378	G	A	1.5e-13	4.566e-06	0.0013	194953	14.1612
17	24979665	rs3809790	0.475	T	C	4.8e-08	0.1301	0.61	142387	5.22933
17	26271840	rs3760318	0.358	A	G	3e-41	0.2158	0.11	209985	37.8221
17	27263810	rs2028067	0.2	C	T	8.2e-16	0.04775	0.8	142437	12.7774
17	34183103	rs2338115	0.442	C	T	1.1e-14	0.6992	0.46	209968	11.6066
17	35852755	rs584828	0.433	T	C	3.5e-17	0.1028	0.36	141658	14.1989
17	38106366	rs9766	0.447	G	A	9e-13	0.1372	0.12	142616	9.89367
17	40571806	rs4986172	0.325	T	C	7.6e-27	0.157	0.91	197579	23.6586
17	43451274	rs8073371	0.217	T	C	3.8e-12	0.1118	0.65	208291	9.27281
17	44329732	rs318095	0.483	C	T	1.5e-16	0.7051	0.067	142756	13.4635
17	44745012	rs2072153	0.3	C	G	4e-16	0.05103	0.78	140322	13.0799
17	46599745	rs4605213	0.4	C	G	7.5e-09	0.172	0.025	142329	6.21085
17	51584840	rs11867943	0.075	T	A	1.1e-08	0.0437	0.72	140611	5.97967
17	52133815	rs227724	0.297	T	A	3.5e-21	0.6527	0.065	142455	18.082
17	52194650	rs1401795	0.444	G	A	1.2e-23	0.1049	0.63	142707	20.4222
17	5223975	rs1000940	0.225	G	A	0.55	1.284e-08	0.85	208998	4.81101
17	546560	rs870183	0.475	A	G	6.2e-09	0.3306	0.4	142722	6.09827
17	56851430	rs2079795	0.3	T	C	1.7e-46	0.009978	3e-05	208544	45.1146
17	56993404	rs2378870	0.407	T	C	3.7e-10	0.6784	0.6	141234	7.26406
17	59199156	rs2044124	0.05	T	C	9.2e-12	0.3783	0.45	138886	8.7686
17	59300838	rs2854207	0.317	G	C	1.3e-42	2.027e-05	0.0014	142458	40.7927
17	59361229	rs2070776	0.333	A	G	6e-41	0.8868	0.0044	208700	37.5932
17	60979949	rs3923086	0.392	A	C	4.7e-13	0.3656	0.18	127293	10.1098
17	63814946	rs2072268	0.475	G	A	1.1e-10	0.0126	0.75	196536	7.80971
17	65601801	rs11867479	0.325	T	C	2.2e-16	0.1089	0.82	206488	13.2799
17	67434949	rs10083886	0.217	T	C	6.6e-09	0.06675	0.98	142753	6.11894
17	70880579	rs2117563	0.134	A	G	1.2e-09	0.7095	0.21	140443	6.87548
17	7303811	rs9217	0.392	C	T	4.6e-20	0.003242	0.17	203524	17.1328
17	74230436	rs1552173	0.458	C	T	7.9e-10	0.3871	0.024	139514	7.13936
17	7518839	rs1625895	0.093	T	C	3.9e-10	0.03175	0.5	129341	7.5527
17	76230165	rs12940622	0.458	A	G	0.46	2.494e-09	0.78	210002	5.30999
17	77036846	rs1478610	0.331	A	G	9.1e-10	0.193	0.49	128520	6.91666
17	77769929	rs4239020	0.292	C	T	8.8e-12	4.985e-05	0.13	193078	10.5104
17	7972660	rs8067165	0.482	C	G	7.3e-12	0.4182	0.08	130941	8.95906
18	13084131	rs692964	0.442	G	A	1.9e-10	0.1269	0.085	142731	7.54548
18	17704300	rs14062	0.342	A	G	7.8e-09	0.24	0.81	142702	6.04073
18	18989405	rs4369779	0.258	T	C	1.5e-53	0.08037	0.00019	209756	51.0709
18	19358885	rs1808579	0.475	T	C	4.9e-06	4.169e-08	0.51	209643	8.76415
18	2756937	rs888403	0.367	G	A	9.3e-09	0.3059	0.93	140923	5.90983
18	44142767	rs11661645	0.35	A	G	4.6e-10	0.354	0.23	142608	7.20389
18	44524111	rs12454567	0.089	G	A	5e-08	0.3173	0.23	141274	5.32289
18	44736067	rs2337143	0.333	A	G	3.1e-08	0.7569	0.93	139072	5.41907
18	44911355	rs12458127	0.058	T	C	1.4e-21	0.8939	0.0075	207866	18.367
18	45213497	rs9967417	0.417	G	C	2.2e-40	0.4612	0.0064	142294	36.9365
18	55034298	rs7243357	0.121	G	T	4.4e-05	3.857e-08	0.57	209870	8.01407
18	55980114	rs6567160	0.283	C	T	2e-12	3.93e-53	0.54	209911	60.6994
18	56003927	rs11152213	0.283	C	A	6.9e-13	4.893e-51	0.64	210001	59.0717
18	73112042	rs8097893	0.067	G	A	4.6e-10	0.007486	0.051	142624	7.97771
18	75323849	rs11659752	0.25	G	T	5.9e-13	0.1306	0.046	138499	10.1047
19	10662184	rs8102380	0.367	G	A	8e-11	0.08802	0.022	209974	8.15626
19	12047610	rs7259684	0.112	G	A	4.1e-08	0.1551	0.0057	107524	5.95013
19	17383868	rs8103068	0.133	C	T	1.5e-11	0.5577	0.84	131140	8.66592
19	18250134	rs12608504	0.342	A	G	0.11	0.6533	8.8e-10	209990	5.76493
19	18315824	rs17724992	0.286	G	A	0.4	3.415e-08	0.0065	208532	5.1332
19	19452065	rs10401193	0.158	G	A	8.7e-14	0.4408	0.015	142742	10.976
19	19526642	rs8103992	0.22	A	C	1.2e-14	0.02155	0.06	204803	11.694
19	2127402	rs11880992	0.375	A	G	6.9e-28	0.6357	0.017	141951	24.6564
19	3385027	rs2074977	0.362	C	A	1.9e-20	0.08012	0.93	141609	17.4354
19	35739108	rs7253628	0.167	G	A	1.5e-09	0.00717	0.011	210008	7.51181
19	38516785	rs4081724	0.123	A	G	0.96	0.1219	7.4e-12	207418	7.6668
19	39001371	rs29941	0.333	A	G	0.56	2.407e-08	0.16	209695	4.48968
19	43038524	rs4802134	0.193	A	G	2.6e-11	0.2987	0.082	141332	8.42191
19	46614191	rs4803468	0.398	A	G	1.7e-21	0.7833	0.46	139912	18.3492
19	47375630	rs11880124	0.067	G	A	2.2e-14	0.01816	0.42	142454	11.3387
19	48774268	rs2682587	0.167	A	C	2e-09	0.4408	0.45	142122	6.60504
19	4880472	rs2123731	0.307	G	A	2e-11	0.2464	0.7	138793	8.50297
19	50087458	rs2075650	0.142	G	A	0.066	1.247e-08	0.00013	202095	7.30789
19	50894011	rs2287019	0.15	T	C	0.37	4.585e-18	0.08	197602	13.8518
19	52260842	rs3810291	0.352	G	A	0.73	4.812e-15	0.86	195215	10.8523
19	7135761	rs891088	0.272	G	A	7.2e-18	0.4157	0.0001	209078	16.3095
19	7195232	rs1346490	0.5	A	C	1.3e-08	0.6784	0.014	140558	5.96161
19	8550030	rs4072910	0.388	C	G	1.4e-18	0.06463	0.015	112925	15.6912
20	17719112	rs6080830	0.425	G	A	4.2e-08	0.0938	0.31	142704	5.28115
20	20016634	rs7261425	0.305	G	C	1.8e-10	0.5454	0.19	142338	7.5927
20	20296252	rs8117259	0.167	T	C	9.3e-09	0.8445	0.45	140331	5.97353
20	21128258	rs6137287	0.348	T	C	3.9e-10	0.06037	0.0014	142605	8.46506
20	31768313	rs1074683	0.208	G	C	7.7e-38	0.1727	0.81	142375	34.4191
20	33182366	rs1535466	0.3	G	A	3.4e-16	0.2948	0.73	142599	13.179
20	33487375	rs224333	0.319	A	G	1.7e-113	0.741	2.6e-08	208025	113.656
20	33489169	rs143384	0.4	G	A	1.1e-121	0.8247	3.5e-08	208626	121.678
20	33896083	rs2425163	0.167	G	A	3e-52	0.7865	0.33	142728	48.3762
20	34978086	rs4812586	0.212	G	A	8.6e-14	0.9234	0.46	142642	10.8097
20	37985491	rs2224538	0.356	C	T	1.9e-08	0.0088	0.6	208888	5.71362
20	4046566	rs7273787	0.333	G	A	2.8e-12	0.1273	0.079	142445	9.39643
20	44992237	rs6090583	0.433	A	G	0.015	0.007663	6.2e-11	209435	8.80521
20	47205670	rs17450430	0.291	T	A	1.5e-24	0.02408	0.55	142605	21.3293
20	48068227	rs6020202	0.217	A	G	7.9e-10	0.4731	0.12	142476	6.97998
20	54275784	rs1326023	0.325	A	G	1.1e-13	0.5102	0.74	142701	10.6766
20	56905437	rs2057291	0.35	A	G	2.2e-10	0.8644	0.31	142648	7.50568
20	57382167	rs3026499	0.304	A	G	4.7e-08	0.6964	0.35	180847	5.20179
20	60390311	rs6061231	0.217	A	C	1e-10	0.4643	0.66	142632	7.83613
20	6417595	rs17721822	0.308	A	G	2.6e-29	0.01877	0.54	142068	25.9659
20	6560831	rs1884897	0.375	A	G	1.3e-48	6.833e-07	2.4e-12	210003	57.1219
20	6571373	rs979012	0.358	T	C	2.1e-45	5.475e-06	3.3e-14	209941	55.1131
20	6646371	rs6085662	0.336	C	G	3e-10	0.09721	0.47	142071	7.37784
21	26130805	rs2829941	0.392	G	T	3.3e-08	0.8128	0.62	142562	5.37237
21	34612655	rs2834442	0.364	T	A	4.4e-15	0.9801	0.12	142666	12.1017
21	38609976	rs2211866	0.458	A	G	3.5e-13	0.09214	0.0027	142439	11.0182
21	46260754	rs9977276	0.25	T	G	2.9e-10	0.1523	8.3e-05	209715	9.20611
22	27779476	rs2294239	0.45	G	A	0.63	0.2156	7.2e-13	209454	8.3526
22	31386858	rs2413143	0.112	T	C	2e-17	0.2902	0.79	142610	14.3089
22	36459277	rs7284476	0.474	A	G	6.1e-09	0.06546	0.96	141045	6.0957
22	37605601	rs5757318	0.136	T	A	1.9e-09	0.6229	0.13	140697	6.69826
22	38237606	rs738288	0.442	A	G	5.5e-11	0.9871	0.38	209277	7.98985

## Sheet: Suppl Table 4e
Supplementary Table 4e - HaemgenRBC 2012 Previous Univariate Associations
Chr	BP	Marker	MAF	A1	RBC_A2	RBC_pValue	MCV_pValue	PCV_pValue	MCH_pValue	Hb_pValue	MCHC_pValue	Nmin	logBFWeightedAvg
1	156842353	rs857684	0.31	T	C	4.3e-05	1.021e-06	0.3892	0.7292	0.0002381	3.475e-16	51611	17.5319
1	197273831	rs7529925	0.208	C	T	8.299e-09	1.118e-06	0.01414	2.88e-05	0.008441	0.8665	51305	6.14614
1	201921744	rs7551442	0.1	A	G	1.13e-05	3.873e-09	0.2967	0.1003	1.742e-05	9.715e-12	47303	16.5087
1	203516073	rs9660992	0.432	G	A	2.657e-05	1.036e-09	0.7006	7.081e-10	0.5432	0.01588	51249	7.31713
1	246106074	rs3811444	0.331	T	C	4.491e-10	2.178e-09	8.158e-05	0.0002542	2.817e-05	0.009478	30229	10.5936
1	3681388	rs1175550	0.217	G	A	0.005054	4.5e-06	0.6406	0.5374	0.001344	8.617e-15	45662	16.2773
1	47448820	rs741959	0.483	A	G	0.01937	5.993e-10	0.5054	4.357e-07	0.5636	0.2838	51599	6.34282
2	46208555	rs4953318	0.342	C	A	1.709e-12	0.09272	3.061e-19	0.3023	2.251e-16	0.1997	51656	14.77
2	60473790	rs243070	0.331	T	A	3.637e-08	4.353e-13	0.2716	5.052e-09	0.3853	0.6557	51337	10.4797
3	143603476	rs13061823	0.442	C	T	2.491e-05	4.688e-13	0.9242	3.854e-08	0.6973	0.8517	51275	9.55481
3	197318754	rs11717368	0.467	G	C	6.938e-05	2.04e-14	0.8345	6.633e-19	0.03031	1.19e-05	51664	16.1979
3	24325815	rs9310736	0.367	A	G	5.396e-14	6.048e-16	0.02838	3.415e-15	0.05165	0.2176	51406	15.9642
4	122970511	rs13152701	0.367	A	G	0.0008533	8.981e-10	0.9924	3.428e-06	0.9144	0.5753	47329	6.3
4	55089781	rs218238	0.217	T	A	2.778e-39	1.019e-30	2.93e-12	1.475e-27	1.485e-11	0.02218	51424	45.4061
6	109733658	rs1008084	0.375	A	G	1.035e-17	8.968e-22	0.01197	6.345e-26	0.2122	9.762e-08	51455	28.3756
6	135468852	rs9389269	0.22	C	T	4.54e-96	2.57e-109	1.966e-21	8.02e-108	3.301e-10	7.995e-14	51452	158.053
6	139886122	rs590856	0.458	G	A	7.266e-07	5.026e-36	0.00158	3.813e-28	0.0005556	0.4574	51638	32.5764
6	16389166	rs6914805	0.25	T	C	0.001271	2.222e-11	0.268	1.24e-19	0.001883	5.763e-08	47195	16.9555
6	164402826	rs736661	0.392	G	A	5.643e-07	4.947e-09	0.2448	1.557e-11	0.4135	0.001571	51397	8.66426
6	25950930	rs1408272	0.034	G	T	1.644e-06	3.173e-47	0.0005402	4.836e-67	7.98e-17	4.158e-16	34797	71.3076
6	27969649	rs13219787	0.068	A	G	0.2968	8.214e-12	0.0003179	5.896e-17	1.046e-08	9.218e-06	42060	16.1938
6	30462282	rs2097775	0.108	T	A	0.8622	7.196e-06	0.0006179	2.336e-11	1.334e-10	1.933e-06	51613	13.1949
6	32710247	rs9272219	0.167	T	G	4.32e-10	0.0003836	2.147e-07	0.03752	4.059e-08	0.2536	47432	7.44391
6	42022356	rs9349204	0.25	G	A	8.502e-19	2.375e-40	0.3209	9.857e-26	0.5096	0.8169	46750	38.0874
6	43919408	rs9369427	0.283	C	A	0.0002683	0.006189	1.445e-09	0.0009849	5.633e-12	0.1707	51411	8.1631
7	100078232	rs2075672	0.362	A	G	1.881e-20	2.799e-15	1.014e-06	3.477e-19	0.01299	9.775e-09	39779	25.6574
7	151036938	rs10480300	0.258	T	C	2.354e-12	0.4968	6.172e-12	0.7453	7.81e-15	0.8241	41680	11.8438
7	50395939	rs12718598	0.381	C	T	3.242e-08	1.634e-13	0.08439	7.203e-08	0.1172	0.0592	32891	11.1077
8	41749562	rs4737009	0.283	A	G	4.379e-05	3.381e-06	0.1801	0.2944	0.0008925	4.851e-11	49713	11.9103
8	42576607	rs6987853	0.367	T	C	0.9771	0.0006765	0.02017	0.9572	0.4626	6.046e-11	48189	8.70482
9	135143989	rs579459	0.217	C	T	9.246e-18	0.004608	7.587e-14	0.06773	1.349e-15	0.3741	51412	15.4351
9	4834265	rs2236496	0.208	C	T	1.415e-10	1.432e-19	0.4917	2.332e-16	0.5053	0.2674	47382	17.0283
10	45286428	rs901683	0.042	A	G	0.006454	1.524e-16	0.006699	1.823e-12	0.00384	0.5823	51648	12.2728
10	70769894	rs10159477	0.117	A	G	2.803e-08	6.506e-07	3.779e-16	0.00663	4.391e-20	0.02619	37078	20.4534
11	66964002	rs2302264	0.449	A	G	0.002202	1.32e-10	0.4733	1.04e-08	0.2452	0.174	51439	7.10398
11	72686732	rs7125949	0.103	A	G	0.001819	0.2818	0.0002286	0.00731	2.055e-09	0.006556	39767	5.72863
11	8894625	rs11042125	0.467	T	A	0.000314	0.4342	5.348e-06	0.04843	1.451e-09	0.004957	51529	5.82769
11	9997462	rs7936461	0.283	T	C	1.322e-05	0.3783	1.037e-09	0.9487	1.883e-08	0.04681	47980	5.92453
12	110368991	rs3184504	0.408	T	C	1.786e-12	0.1732	7.871e-16	0.1037	4.301e-19	0.1166	47383	15.3452
12	119610821	rs3829290	0.483	T	C	1.109e-07	2.059e-09	0.1526	9.239e-09	0.6457	0.1265	47237	7.58401
12	4202739	rs10849023	0.258	T	C	1.28e-08	1.856e-11	0.03291	7.503e-12	0.1474	0.01941	40842	10.2936
14	64571992	rs7155454	0.492	G	A	0.007667	1.89e-08	0.8938	1.792e-12	0.1937	0.0001017	51228	9.01641
15	63857747	rs2572207	0.217	T	C	0.02652	3.4e-09	0.1066	1.146e-08	0.00214	0.01383	51408	6.73384
15	73108315	rs8028632	0.158	C	T	0.004399	6.865e-10	0.2669	1.351e-06	0.4597	0.5729	47223	6.24051
15	76378092	rs2867932	0.442	A	G	0.01362	0.8121	0.0001181	0.009284	0.1218	3.334e-09	51447	6.90007
16	103598	rs11248850	0.458	G	A	2.186e-08	4.355e-19	0.556	6.327e-23	0.1302	3.74e-06	51345	21.5748
16	66459827	rs2271294	0.15	T	A	1.12e-09	0.02757	0.0001579	0.03271	0.002246	0.2759	51649	5.63546
16	87367963	rs10445033	0.367	G	A	0.0002901	7.306e-05	0.2066	0.06073	1.037e-08	1.536e-22	37222	25.734
17	19926019	rs888424	0.432	A	G	0.008122	1.737e-16	0.05371	5.352e-20	0.00278	0.003468	51274	16.4715
17	24099550	rs2070265	0.202	T	C	1.421e-06	3.608e-09	0.04078	5.081e-14	0.5537	7.482e-08	51503	13.1179
17	34981476	rs8182252	0.158	C	T	5.91e-09	0.0001239	1.912e-06	9.731e-06	4.145e-05	0.5071	47864	6.90713
17	39649863	rs2269906	0.358	C	A	0.6736	0.8577	0.5432	0.00981	0.07757	1.953e-11	51500	7.19329
17	41182408	rs12150672	0.203	A	G	4.674e-12	0.3932	2.721e-09	0.2522	8.222e-09	0.07479	51540	8.73926
17	73905008	rs4969184	0.475	G	A	0.0001419	0.7997	5.593e-06	0.1675	7.021e-09	0.005532	51448	5.20953
18	42087276	rs4890633	0.275	G	A	0.01143	1.135e-17	0.001359	1.89e-23	0.0002393	0.02819	51375	19.4094
19	12885250	rs741702	0.35	A	C	6.688e-09	1.66e-17	0.6394	8.219e-20	0.2788	0.01443	45178	16.9904
19	2087102	rs2159213	0.483	C	T	4.449e-07	0.36	2.717e-09	0.8521	1.854e-09	0.4867	51383	6.16298
19	4317219	rs732716	0.333	G	A	0.01335	1.512e-14	0.03996	5.98e-13	0.03974	0.6066	51641	11.1104
20	55423811	rs737092	0.458	C	T	9.861e-09	3.975e-13	0.9342	6.393e-11	0.6429	0.3745	32108	11.6447
22	20269675	rs5754217	0.142	T	G	0.02254	8.563e-10	0.05131	4.458e-05	0.5871	0.002116	47380	6.91478
22	31210585	rs5749446	0.358	C	T	0.05953	3.97e-11	0.08729	3.334e-13	0.0003575	0.005258	51610	9.88698
22	35792882	rs855791	0.392	A	G	0.237	2.404e-54	4.285e-20	1.014e-69	4.645e-40	3.107e-17	38547	92.5117
22	49318132	rs140522	0.283	T	C	3.477e-09	4.457e-23	0.8129	7.973e-21	0.6489	0.3655	38308	20.8292

## Sheet: Suppl Table 4f
Supplementary Table 4f - HaemgenRBC 2016 Previous Univariate Associations
Chr	BP	Marker	MAF	A1	RBC_A2	RBC_pValue	MCV_pValue	PCV_pValue	MCH_pValue	Hb_pValue	MCHC_pValue	Nmin	logBFWeightedAvg
1	10357806	rs112682076	0.0114	C	G	2.846e-08	0.5101	6.52e-09	0.2459	4.885e-07	0.2305	172332	5.12089
1	114932865	rs9429544	0.2571	C	G	1.885e-06	9.611e-11	0.2005	2.869e-14	0.9061	0.001183	172332	10.5466
1	115062518	rs66766411	0.3857	G	C	5.254e-05	5.465e-12	0.7953	7.26e-14	0.5639	0.02123	172332	9.83893
1	118153977	rs826415	0.3177	G	T	5.262e-06	3.492e-20	0.5052	9.252e-24	0.01386	2.12e-07	172332	20.7386
1	11881141	rs545709142	0.162	A	C	9.979e-05	8.925e-09	0.5193	2.388e-11	0.5478	0.0002356	172332	7.71848
1	11889815	rs112521149	0.1096	A	G	0.0002547	2.822e-09	0.8393	5.522e-11	0.3419	0.001677	172332	7.38512
1	120272477	rs523395	0.4661	T	C	1.837e-09	1.06e-05	3.784e-05	0.0001287	0.0001055	0.6706	172332	6.4232
1	147287992	.	0.1558	T	A	1.809e-08	0.2867	7.922e-09	0.5168	9.984e-09	0.8865	172332	5.98341
1	154291255	rs12563213	0.2618	C	G	0.02895	2.364e-10	0.0637	9.071e-10	0.02176	0.1727	172332	6.83184
1	155178782	rs760077	0.3969	A	T	2.351e-11	0.00124	2.407e-23	0.295	5.892e-19	0.0004334	172332	21.2478
1	155722506	rs12134456	0.3738	G	C	1.37e-06	0.0001253	1.874e-16	0.1078	7.182e-13	0.0005563	172332	15.3119
1	158578920	rs12083184	0.2823	C	G	7.192e-07	5.761e-29	0.09894	4.203e-10	0.4947	1.999e-14	172332	37.2099
1	158586966	rs2022003	0.2785	T	A	1.367e-07	2.908e-24	0.5276	0.02594	2.916e-05	1.675e-52	172332	72.0103
1	158604143	rs11811522	0.2943	A	G	8.168e-06	1.209e-27	0.04763	3.805e-10	0.8288	1.5e-12	172332	33.9285
1	161485259	rs17400517	0.1143	T	G	1.856e-06	0.354	3.446e-09	0.2761	1.5e-09	0.4669	172332	5.86511
1	161623025	rs61804164	0.1269	C	G	2.614e-05	0.05554	1.004e-08	0.003314	4.18e-11	0.007769	172332	7.51765
1	16366365	rs2003943	0.3672	G	C	2.909e-09	0.008396	2.012e-07	0.004001	2.986e-06	0.1529	172332	5.77248
1	172140548	rs554019	0.4168	T	C	1.162e-05	0.5562	1.592e-08	0.339	4.166e-09	0.4109	172332	5.21272
1	198552900	.	0.0288	A	G	3.771e-25	1.783e-52	0.01661	7.808e-50	0.268	0.001325	172332	51.1265
1	198557673	.	0.0294	G	C	3.957e-26	1.922e-52	0.007928	2.038e-50	0.1895	0.0005353	172332	51.6667
1	199010721	rs1434282	0.2735	C	T	6.621e-29	1.321e-39	0.0001364	2.584e-22	1.661e-06	0.00659	172332	43.2717
1	203281175	rs17534202	0.4653	G	C	3.14e-12	2.811e-27	0.1517	3.76e-24	0.5508	0.1332	172332	24.3788
1	203650945	rs10751450	0.0992	C	T	5.885e-08	1.083e-14	0.6005	0.1894	9.463e-11	5.131e-59	172332	76.4773
1	203654085	rs10900586	0.098	G	A	4.255e-08	3.543e-14	0.4869	0.1852	5.814e-11	2.232e-57	172332	74.1198
1	205041952	rs6696846	0.487	T	C	2.193e-12	6.492e-20	0.0692	2.592e-32	0.3219	8.23e-18	172332	30.836
1	205201325	rs61823972	0.4143	C	A	1.215e-08	3.828e-20	0.7458	1.85e-33	0.007089	1.78e-20	172332	33.0568
1	20916238	rs66731853	0.3251	A	G	0.0002804	4.011e-09	0.4221	9.81e-05	0.1645	0.01293	172332	6.84132
1	209936571	rs6540555	0.2356	G	A	1.233e-09	9.047e-10	0.005851	5.194e-09	0.03658	0.1178	172332	8.38095
1	209936631	rs6540556	0.2311	A	G	5.896e-10	9.75e-10	0.003514	6.152e-09	0.02554	0.1124	172332	8.58641
1	211391316	rs7523875	0.1425	T	A	0.037	2.079e-09	0.1938	0.001328	0.6545	9.08e-07	172332	10.4965
1	214176779	rs7541039	0.2602	T	C	6.594e-15	0.3657	4.368e-21	0.6857	4.441e-18	0.06493	172332	16.9393
1	214180721	rs3767844	0.2877	G	A	1.323e-16	0.9372	3.06e-21	0.6476	1.099e-17	0.02583	172332	17.3944
1	231558054	rs533281866	0.0215	C	G	8.402e-20	0.8574	8.223e-25	0.9607	1.86e-24	0.5786	172332	21.277
1	23840570	rs2811972	0.4517	T	C	4.753e-05	2.99e-13	0.9198	1.056e-12	0.4629	0.08556	172332	9.71065
1	248038210	rs35340377	0.279	A	G	4.282e-27	3.682e-59	0.1394	2.098e-18	3.807e-08	3.097e-32	172332	90.3536
1	248039451	rs3811444	0.336	T	C	1.397e-29	1.991e-63	0.1102	3.25e-18	1.043e-09	4.325e-39	172332	102.374
1	25561667	rs55794721	0.4125	A	G	0.06821	5.248e-16	0.001422	0.0001448	0.374	7.84e-12	172332	22.0359
1	25600747	rs139898146	0.4143	A	C	0.1998	2.174e-15	0.0003554	0.0005265	0.2076	7.551e-15	172332	24.7532
1	26872832	rs17162190	0.1995	A	G	0.007913	2.222e-10	0.3156	4.286e-06	0.7585	0.02467	172332	7.30906
1	2996602	rs1569419	0.2347	T	C	1.861e-10	1.356e-13	0.02139	4.333e-14	0.1923	0.008247	172332	12.11
1	3318769	rs10909942	0.357	C	G	4.826e-07	0.9571	5.416e-09	0.969	2.044e-08	0.9096	172332	5.45957
1	3684954	rs1181870	0.2394	A	C	1.335e-12	3.443e-12	0.0005402	0.9392	1.963e-14	7.615e-42	172332	54.5662
1	3691528	rs1175550	0.2321	G	A	8.932e-13	3.322e-13	0.001101	0.821	2.932e-14	1.37e-43	172332	57.0538
1	3728061	rs12135894	0.2518	T	C	6.029e-11	1.307e-13	0.009352	0.1399	9.857e-10	2.868e-29	172332	41.1428
1	37939173	rs2492301	0.4704	T	C	1.307e-06	1.906e-11	0.1791	9.126e-13	0.9897	0.005025	172332	9.40254
1	40039707	rs12028034	0.3436	A	G	0.05225	1.545e-07	0.1906	5.281e-14	0.0003038	1.441e-10	172332	12.0724
1	40073011	.	0.3051	C	G	0.008737	1.024e-08	0.4052	5.332e-15	0.003515	1.776e-09	172332	11.9076
1	43415346	rs710220	0.2232	T	G	0.227	0.2059	0.5652	0.1503	0.02018	5.106e-09	172332	5.50876
1	46073489	rs2230657	0.4677	A	G	3.602e-18	0.0001767	3.949e-14	0.001612	2.634e-13	0.7816	172332	14.4836
1	46085242	.	0.4611	C	G	7.353e-18	0.0003	3.145e-14	0.001433	3.555e-13	0.6595	172332	14.2929
1	46432105	rs7520050	0.4138	C	A	7.886e-21	2.897e-07	8.503e-14	1.085e-05	1.325e-12	0.6265	172332	17.2572
1	47681761	rs6695898	0.4546	G	A	0.006709	2.483e-25	0.0005819	8.463e-17	0.007467	0.1296	172332	21.8611
1	47693220	rs11211480	0.4547	A	G	0.01017	6.556e-25	0.0004089	7.977e-17	0.004606	0.2057	172332	21.4889
1	53309097	rs536621	0.3536	A	G	5.83e-06	0.2586	1.226e-09	0.4596	1.716e-06	4.136e-05	172332	7.8122
1	66089782	rs6700896	0.3795	T	C	0.03243	4.397e-11	0.08362	1.203e-15	0.0001975	3.6e-07	172332	12.5007
1	68165693	rs3962382	0.2953	A	C	0.0005716	2.147e-09	0.7908	2.797e-10	0.3715	0.05612	172332	6.40777
2	100756009	rs13032454	0.36	C	T	2.048e-12	2.567e-08	6.613e-06	1.485e-06	8.355e-06	0.7246	172332	10.0809
2	111609943	rs10197140	0.339	C	T	8.3e-20	8.32e-25	9.998e-05	7.802e-24	0.003101	0.01272	172332	25.9422
2	112167931	rs62160676	0.2974	C	T	4.054e-50	2.583e-65	1.46e-09	2.214e-67	0.0001343	8.896e-08	172332	76.6357
2	113869566	rs62158853	0.4	T	C	0.2722	9.398e-06	0.09804	3.132e-09	0.0003279	5.084e-07	172332	7.41996
2	113962835	rs68090726	0.2213	C	G	2.542e-19	0.06097	1.033e-19	0.02915	2.077e-17	0.2941	172332	17.1638
2	113965198	rs7563124	0.2223	A	T	3.344e-19	0.07396	7.589e-20	0.03371	1.59e-17	0.2971	172332	17.2053
2	113965200	rs7560180	0.2208	T	A	5.32e-19	0.08019	9.238e-20	0.03893	1.438e-17	0.3276	172332	17.0891
2	121995638	rs11689538	0.1401	C	G	6.008e-11	0.8506	9.818e-13	0.6128	1.398e-11	0.3917	172332	9.2624
2	145769102	rs3901734	0.2528	T	C	1.662e-07	0.3441	2.992e-11	0.7179	1.388e-09	0.1769	172332	7.38525
2	145783282	rs2246363	0.2531	G	A	2.571e-07	0.3232	4.8e-11	0.648	1.315e-09	0.2278	172332	7.20932
2	165548569	rs10490694	0.119	A	G	0.003113	0.3677	0.002379	0.03189	2.432e-07	1.491e-09	172332	8.69037
2	169893419	rs2161037	0.4562	G	A	0.588	0.4154	0.8922	0.001442	0.04849	7.381e-11	172332	6.51773
2	174219135	rs920112	0.0535	A	G	0.111	9.133e-12	0.02654	5.438e-09	0.03725	0.5643	172332	8.19097
2	176974104	rs863678	0.3547	G	T	4.347e-08	0.7504	2.706e-09	0.2495	1.164e-07	0.1369	172332	5.75079
2	181940642	rs10191559	0.3012	G	A	4.4e-10	5.275e-05	3.937e-06	0.0003981	8.639e-06	0.5766	172332	6.8328
2	190432985	rs112257498	0.3865	C	T	5.843e-09	7.237e-06	0.0005468	1.025e-09	0.103	1.59e-07	172332	9.47222
2	190441317	rs2882877	0.3465	G	A	2.378e-07	6.492e-05	0.002134	3.606e-09	0.2963	7.605e-09	172332	9.17555
2	207999713	rs7583880	0.3085	G	A	6.39e-09	0.7197	4.917e-11	0.4217	6.498e-10	0.1511	172332	7.76104
2	208003579	rs768090	0.32	A	T	9.84e-09	0.8106	4.751e-11	0.6793	9.502e-11	0.4535	172332	7.96607
2	211540507	rs1047891	0.3168	A	C	0.00037	1.398e-10	0.7769	1.234e-10	0.4495	0.05231	172332	7.20874
2	219272294	rs921968	0.4133	G	T	2.758e-11	0.04379	2.366e-10	2.958e-06	7.14e-05	4.247e-12	172332	15.3107
2	219279097	rs7607369	0.4327	A	G	1.169e-20	0.0005108	1.141e-16	1.639e-08	5.369e-10	1.315e-09	172332	21.3376
2	219557738	rs2303566	0.4468	A	G	2.128e-19	0.008523	6.211e-18	3.011e-06	1.811e-11	2.253e-08	172332	20.2355
2	23897725	rs56262900	0.1027	A	G	2.477e-21	3.065e-15	6.465e-09	1.88e-09	1.762e-10	0.03811	172332	22.0435
2	23901362	rs72796106	0.1675	C	A	9.537e-18	4.684e-19	4.232e-05	3.031e-11	1.678e-06	0.02769	172332	21.7591
2	239069196	rs13007705	0.4455	T	C	0.3225	8.955e-10	0.007554	7.464e-16	1.122e-06	5.625e-10	172332	14.6004
2	239069926	rs6747952	0.4454	T	C	0.3498	1.362e-09	0.006311	7.171e-16	7.116e-07	2.729e-10	172332	14.8123
2	24007122	rs72780191	0.131	C	T	5.758e-19	5.866e-19	5.891e-06	4.55e-12	6.814e-07	0.0576	172332	22.1287
2	241510903	rs78909033	0.1349	A	G	4.771e-07	9.332e-08	0.0311	2.763e-09	0.24	0.000825	172332	7.09309
2	25946470	rs6714642	0.4518	G	T	0.6492	0.4372	0.2842	0.0002532	0.000844	1.393e-11	172332	7.7364
2	26357294	rs28699126	0.2141	C	T	0.02847	5.688e-09	0.1965	9.331e-13	0.003639	8.589e-08	172332	10.6423
2	26357748	rs2243834	0.2104	G	T	0.02373	4.264e-09	0.2334	1.138e-12	0.006086	2.979e-07	172332	10.2281
2	27730940	rs1260326	0.3947	T	C	1.146e-08	0.7572	7.846e-10	0.03843	3.7e-06	1.753e-07	172332	10.2988
2	27741237	rs780094	0.3835	T	C	8.013e-09	0.5956	9.117e-10	0.05199	1.511e-06	9.454e-06	172332	8.82592
2	43464818	rs113542380	0.0763	A	G	0.0003567	1.616e-18	0.1558	7.374e-17	0.03874	0.03107	172332	14.7277
2	46353166	rs10495928	0.336	G	A	1.174e-65	0.1354	6.96e-95	0.44	1.374e-85	0.03493	172332	89.7049
2	46360907	rs10168349	0.3309	C	G	3.875e-66	0.204	5.42e-94	0.5519	6.607e-85	0.02942	172332	89.072
2	47030363	rs17773190	0.4839	G	A	4.375e-08	0.6787	5.603e-11	0.2776	4.44e-11	0.914	172332	7.76129
2	58979879	rs77732866	0.1383	A	G	2.454e-10	3.385e-12	0.006331	2.695e-11	0.03097	0.1739	172332	10.7915
2	58984109	rs12613375	0.1378	T	C	3.06e-10	2.291e-12	0.007947	2.353e-11	0.03944	0.1752	172332	10.8446
2	59028818	rs12614932	0.1315	C	A	9.251e-09	2.167e-12	0.06694	5.25e-11	0.2005	0.1654	172332	9.91507
2	60605919	rs173373	0.4068	T	C	2.305e-29	1.687e-61	0.04143	3.317e-57	0.317	0.00249	172332	60.2475
2	60621375	rs243068	0.4055	T	G	5.843e-30	5.933e-61	0.02655	2.512e-56	0.2082	0.004501	172332	59.8093
2	60633364	rs13009393	0.4064	A	G	2.251e-29	8.389e-62	0.04292	9.198e-57	0.2602	0.006225	172332	60.3535
2	62286552	rs2901460	0.2953	G	A	1.217e-11	1.049e-14	0.005706	8.703e-09	0.0002886	0.06629	172332	14.5948
2	62357544	rs1966820	0.3458	G	C	2.315e-12	7.724e-13	0.0005112	2.721e-07	1.825e-05	0.0479	172332	14.023
2	64950795	rs6753848	0.3284	C	T	9.031e-06	4.786e-11	0.3154	3.147e-13	0.8965	0.0004308	172332	9.7
2	68639313	rs13011075	0.3155	C	A	3.374e-05	2.292e-09	0.4358	2.147e-06	0.3176	0.3998	172332	6.10968
2	86987987	rs6711700	0.3306	G	A	0.1986	2.546e-14	0.001033	2.888e-10	0.002844	0.6119	172332	11.2663
2	86993770	rs6706606	0.314	A	G	0.1429	7.947e-15	0.002025	4.197e-10	0.008556	0.3836	172332	11.5702
2	8754206	rs4669306	0.3624	G	A	5.108e-10	1.567e-19	0.2013	6.901e-12	0.0389	0.009409	172332	17.8619
2	8756183	rs6730558	0.3805	T	C	4.382e-09	9.116e-20	0.3843	2.872e-11	0.07225	0.0008941	172332	18.7547
3	101040865	rs17487	0.2154	C	G	0.009221	1.8e-08	0.8125	1.763e-09	0.3404	0.04711	172332	5.64166
3	12295787	rs35854524	0.3419	A	G	0.6882	1.339e-05	0.001566	0.38	0.3319	7.014e-12	172332	12.2813
3	12358230	rs6442310	0.43	T	A	4.213e-05	0.001673	2.706e-11	0.1267	6.821e-09	0.008194	172332	8.87002
3	12368233	rs4073770	0.2482	T	A	2.479e-07	0.09292	1.17e-06	0.9153	1.429e-09	0.0001501	172332	7.54197
3	132226100	rs79953286	0.0582	G	A	0.3667	7.119e-10	0.002237	3.277e-14	1.908e-06	5.204e-08	172332	12.8558
3	132411168	rs17348614	0.059	T	C	0.2459	1.955e-10	0.003689	3.381e-14	4.809e-06	2.364e-07	172332	12.5708
3	141150026	rs7625643	0.4457	G	A	7.58e-21	8.204e-26	3.977e-05	1.294e-20	0.0001438	0.8401	172332	27.2937
3	141178347	rs9289629	0.3345	G	A	2.716e-19	3.415e-30	0.004523	6.167e-26	0.02794	0.07636	172332	29.2321
3	141231932	rs7651511	0.3333	A	G	1.152e-19	3.776e-30	0.00348	3.982e-26	0.02167	0.07528	172332	29.3392
3	142233990	rs6791816	0.406	T	C	1.013e-24	5.658e-70	0.7741	4.276e-58	0.9697	0.6736	172332	66.5569
3	142299926	rs9820353	0.4154	A	G	2.961e-24	9.885e-73	0.9009	3.912e-60	0.7195	0.6705	172332	68.8887
3	142320532	rs7428496	0.415	A	T	2.434e-24	1.277e-72	0.9218	2.675e-60	0.7349	0.6608	172332	68.8887
3	169113110	rs2421647	0.4653	C	A	3.314e-11	0.08809	9.66e-10	0.0006614	3.64e-06	4.354e-05	172332	8.60178
3	169121931	rs4955647	0.4579	A	T	2.693e-11	0.05059	1.699e-09	0.0004115	5.058e-06	7.276e-05	172332	8.43639
3	16932989	rs73146904	0.0737	A	G	1.201e-12	4.93e-19	0.01256	3.575e-17	0.05355	0.08932	172332	17.1812
3	178740422	rs7641761	0.3022	T	A	0.002781	3.854e-09	0.7817	2.577e-10	0.2188	0.0113	172332	6.4534
3	194676805	rs35060063	0.4977	G	A	1.869e-09	0.5748	1.007e-10	0.5302	4.866e-10	0.7207	172332	7.36397
3	195816195	rs12490036	0.4775	T	C	5.111e-31	2.602e-73	0.1504	2.24e-94	0.01323	8.962e-29	172332	93.5075
3	195830380	rs74203182	0.3041	A	T	2.919e-35	7.834e-69	0.00439	4.199e-84	0.5852	1.045e-21	172332	84.0013
3	195834303	rs9816784	0.476	T	C	6.001e-34	2.493e-77	0.0748	4.4e-98	0.02747	1.229e-28	172332	97.5964
3	20105673	rs12636078	0.3125	A	G	0.0001158	9.495e-15	0.6274	3.103e-12	0.3721	0.4176	172332	10.8172
3	24341268	rs2361016	0.3216	A	T	1.334e-29	2.797e-68	0.05744	3.452e-72	0.9128	3.681e-09	172332	71.3828
3	24347800	rs869785	0.33	T	C	6.721e-29	1.167e-69	0.1272	2.612e-73	0.661	1.489e-09	172332	72.7391
3	24348008	rs869784	0.3314	T	C	6.681e-29	1.458e-69	0.1242	1.993e-73	0.6568	9.953e-10	172332	72.8046
3	48837917	rs7639370	0.2339	C	T	0.005995	4.019e-12	0.2023	4.77e-12	0.06143	0.006039	172332	9.14505
3	48942855	rs12715430	0.2339	A	C	0.005363	4.959e-12	0.2231	4.143e-12	0.06589	0.004602	172332	9.14985
3	49649873	rs62262671	0.1382	G	A	0.002678	2.121e-10	0.6613	5.028e-12	0.2134	0.009825	172332	8.02646
3	52540773	rs1010553	0.4846	C	T	2.617e-08	0.4496	1.091e-09	0.4691	6.773e-09	0.4074	172332	6.4876
3	52567617	rs66782572	0.4614	A	G	1.625e-07	0.6575	3.507e-09	0.8962	6.306e-09	0.8713	172332	5.94725
3	52833805	rs3617	0.4523	A	C	2.322e-09	0.03492	1.403e-08	0.03072	1.76e-07	0.2105	172332	6.28056
3	56737268	rs68072945	0.3018	C	T	2.483e-20	0.001773	4.212e-17	0.001029	3.225e-15	0.1455	172332	16.4607
3	56748186	rs6445817	0.3215	A	C	1.06e-19	0.007133	4.477e-18	0.002177	8.401e-16	0.0923	172332	16.7096
3	58374029	rs7610312	0.3704	G	A	4.681e-09	0.409	2.054e-10	0.1877	2.569e-09	0.2321	172332	7.20822
3	58436476	rs55954186	0.3706	A	G	1.169e-08	0.5345	1.946e-10	0.2338	2.623e-09	0.2036	172332	7.14451
3	58456811	rs11719450	0.3716	T	C	8.286e-09	0.45	2.347e-10	0.2067	2.23e-09	0.2419	172332	7.16174
3	66448307	rs12633819	0.3402	G	A	0.01422	1.566e-09	0.3362	2.321e-13	0.01689	8.8e-06	172332	9.39714
3	69811900	rs62250968	0.4334	T	C	3.562e-12	0.05585	2.762e-11	0.05562	8.198e-10	0.1587	172332	8.82919
3	69841880	rs17006441	0.4209	A	C	1.653e-11	0.08638	3.611e-11	0.1001	4.192e-10	0.265	172332	8.58042
3	69845508	rs6549251	0.4177	T	A	2.488e-12	0.03375	3.563e-11	0.04048	7.633e-10	0.2176	172332	8.92489
3	71256309	rs17699658	0.223	T	C	7.376e-14	5.943e-13	1.304e-05	6.262e-12	0.0001026	0.3327	172332	14.5301
3	88132979	rs4378991	0.1687	T	G	0.000201	2.514e-08	0.51	3.245e-10	0.6605	0.0004764	172332	6.90428
4	103188709	.	0.075	T	C	1.694e-05	3.967e-05	5.639e-14	0.001821	5.835e-13	0.3418	172332	11.9401
4	115569030	rs6841433	0.1822	G	T	1.158e-08	0.1126	3.512e-07	0.8321	1.38e-09	0.0474	172332	6.46749
4	122736053	rs6845901	0.3961	C	T	1.988e-08	9.319e-21	0.672	5.852e-18	0.9086	0.166	172332	17.1381
4	145026126	rs11735662	0.0344	T	C	0.01488	0.008477	0.1553	7.135e-10	0.05611	1.57e-18	172332	15.1359
4	145035788	rs6857303	0.4554	A	G	0.001029	1.441e-12	0.6165	5.879e-13	0.1712	0.03985	172332	9.17745
4	145919657	rs146087803	0.1043	A	T	3.976e-06	6.578e-12	0.3048	0.002166	0.002212	8.45e-10	172332	17.2168
4	146055117	rs11545157	0.1128	C	T	7.965e-06	9.433e-12	0.4189	0.003718	0.003707	2.499e-10	172332	17.4219
4	15603069	rs1134634	0.423	G	C	2.834e-09	8.27e-20	0.4446	3.235e-18	0.9722	0.02795	172332	16.6537
4	15655721	rs6414767	0.3371	A	G	9.085e-10	6.369e-11	0.004308	9.856e-11	0.01583	0.06251	172332	9.87041
4	38608912	rs6855993	0.2125	T	A	7.858e-07	2.15e-08	0.02434	2.634e-10	0.298	0.0004591	172332	7.83235
4	39365720	rs78773383	0.4585	A	G	0.003378	4.07e-13	0.2049	2.151e-12	0.07201	0.04021	172332	9.46181
4	55408875	rs218264	0.2525	T	A	2.28e-144	2.59e-185	1.797e-25	1.54e-162	2.087e-16	1.138e-07	172332	221.977
4	55408999	rs218265	0.1571	C	T	3.04e-148	9.14e-190	2.997e-25	1.81e-169	9.645e-16	8.44e-09	172332	226.793
4	69339257	.	0.2108	G	A	0.1061	5.56e-09	0.03599	8.299e-09	0.006729	0.03085	172332	6.08634
4	69766993	.	0.0978	C	T	0.002665	2.04e-07	0.9718	1.09e-09	0.3279	0.0009852	172332	5.96588
4	77373079	rs2870238	0.498	C	T	1.751e-10	0.8305	1.013e-13	0.6883	2.44e-12	0.1459	172332	10.137
4	77410318	rs4859682	0.4549	A	C	1.167e-13	0.1204	1.756e-13	0.005621	3.065e-10	0.001136	172332	11.3733
4	81181072	rs10857147	0.2905	T	A	1.428e-10	0.03249	2.815e-09	0.05663	2.622e-08	0.5501	172332	7.01252
4	81182554	rs12509595	0.2917	C	T	1.478e-10	0.03874	2.002e-09	0.06276	1.893e-08	0.5424	172332	7.08258
4	83895232	rs13103322	0.1997	G	A	5.751e-12	4.256e-06	2.713e-06	1.251e-06	0.0001533	0.01175	172332	8.51881
4	87973668	rs6840258	0.1982	T	C	0.5564	2.171e-15	1.292e-05	2.712e-14	1.191e-06	0.2061	172332	14.0748
4	87976055	rs443459	0.2617	A	G	0.04817	2.723e-14	0.01074	9.231e-15	0.0007309	0.0287	172332	11.4276
4	88022709	rs60695258	0.3992	T	C	2.849e-09	0.045	2.711e-16	0.1146	1.498e-14	0.3381	172332	12.2095
4	88030261	rs442177	0.4063	G	T	3.041e-09	0.03666	3.421e-16	0.007374	1.001e-17	0.0866	172332	13.3146
4	88044336	rs13108043	0.1876	A	G	1.182e-11	9.975e-06	5.305e-07	4.192e-07	0.0001888	0.00141	172332	9.13804
4	9938969	rs4447863	0.4922	C	T	5.357e-09	1.814e-08	0.00186	6.459e-08	0.008018	0.1566	172332	7.54143
5	1112872	rs13181874	0.4086	G	C	1.073e-09	5.35e-23	0.7867	2.63e-05	6e-05	1.656e-22	172332	42.4612
5	1284135	rs4449583	0.3259	T	C	1.798e-25	1.01e-35	9.096e-05	5.65e-33	0.001501	0.004645	172332	37.5613
5	1286516	rs2736100	0.4981	A	C	6.53e-20	1.496e-31	0.003608	5.482e-34	0.1292	2.801e-06	172332	33.6312
5	154027216	rs74417235	0.0951	G	A	5.735e-07	1.186e-28	0.2117	3.594e-43	6.384e-05	8.667e-19	172332	39.3809
5	154027749	rs4958754	0.3437	C	T	3.417e-10	1.344e-23	0.2568	2.605e-35	0.2293	4.041e-13	172332	30.8547
5	154035237	rs35998524	0.096	T	C	2.46e-07	1.934e-29	0.2355	1.322e-43	9.154e-05	1.677e-18	172332	39.856
5	173363667	rs17076724	0.4243	T	G	1.509e-07	7.601e-16	0.603	2.185e-14	0.9369	0.05564	172332	12.4948
5	173363889	rs17076726	0.4237	T	C	1.379e-07	7.69e-16	0.5986	1.543e-14	0.9521	0.04439	172332	12.5375
5	176780545	rs4131289	0.3086	A	G	9.537e-10	0.002191	2.356e-07	0.004528	2.671e-06	0.3679	172332	6.2621
5	176798040	rs56235845	0.3292	G	T	8.58e-09	0.6399	8.893e-11	0.4988	1.315e-09	0.276	172332	7.39324
5	34506843	rs11747360	0.4661	A	G	7.27e-09	0.3454	2.412e-14	0.9739	3.081e-12	0.0458	172332	10.4888
5	34507460	rs1542069	0.4678	G	A	4.062e-09	0.4535	2.628e-14	0.7824	9.073e-12	0.01762	172332	10.5162
5	40494678	rs12520522	0.2598	C	G	9.761e-08	0.6126	7.806e-09	0.5353	3.144e-08	0.4166	172332	5.64379
5	40620582	rs4957325	0.1185	C	T	1.241e-07	0.2227	3.243e-08	0.6681	7.949e-09	0.4412	172332	5.77454
5	457261	rs11749327	0.3062	A	C	5.338e-06	0.4048	1.045e-08	0.3584	5.186e-09	0.4919	172332	5.23039
5	67593016	rs1445760	0.4605	T	C	4.317e-07	2.161e-15	0.6831	1.641e-15	0.8628	0.04086	172332	12.1755
5	67596088	rs3756668	0.4593	A	G	1.808e-06	2.483e-15	0.8944	3.934e-17	0.4244	0.003708	172332	13.073
5	72201058	rs250518	0.3173	G	A	0.09317	0.3409	0.01072	2.716e-06	2.943e-07	5.641e-15	172332	12.6836
5	75591710	rs2270927	0.0955	G	C	0.001998	2.602e-11	0.4459	3.769e-07	0.7174	0.3691	172332	7.67541
5	76477820	rs2928167	0.1277	G	A	7.409e-10	0.7668	1.674e-11	0.7751	4.598e-12	0.7631	172332	8.63915
5	76479833	rs2928166	0.1277	C	T	9.005e-10	0.8902	1.185e-11	0.8852	2.539e-12	0.7208	172332	8.78484
5	88191635	rs2067663	0.2213	T	C	5.576e-14	8.477e-17	0.001836	6.591e-16	0.01182	0.06261	172332	16.1624
6	109590004	rs9487023	0.4456	G	A	5.122e-65	3.45e-118	0.0001245	7.13e-138	0.7083	1.196e-33	172332	146.433
6	111529453	rs1234598	0.1344	A	T	3.321e-05	2.999e-12	0.9818	4.116e-11	0.8872	0.3554	172332	8.68112
6	126811928	rs2326451	0.4528	T	A	2.04e-07	0.03102	1.077e-13	0.4125	4.945e-10	0.006331	172332	9.97303
6	127448249	rs1936807	0.4818	C	G	4.765e-11	0.3462	4.815e-11	0.9731	4.849e-12	0.3462	172332	8.83785
6	127452935	rs2745353	0.482	C	T	5.54e-11	0.3826	4.563e-11	0.988	4.797e-12	0.3427	172332	8.82097
6	130374461	rs7740107	0.2658	T	A	1.099e-06	0.4095	1.578e-09	0.5666	1.41e-08	0.4967	172332	5.79327
6	131328080	rs6921542	0.2289	C	G	0.1043	7.757e-10	0.02203	7.415e-09	0.009928	0.252	172332	6.51893
6	131353680	rs4498389	0.2286	C	T	0.09576	1.071e-09	0.02658	7.231e-09	0.012	0.2364	172332	6.35619
6	135411228	rs9376090	0.2598	C	T	0	0	7.076e-88	0	2.891e-34	1.61e-115	172332	773.934
6	135418916	rs7776054	0.2603	G	A	0	0	4.331e-87	0	1.967e-33	1.92e-118	172332	776.95
6	13920538	rs7760949	0.3591	C	A	0.01912	0.003338	3.013e-07	0.1196	0.1106	5.851e-18	172332	20.1682
6	139840693	rs592423	0.4461	A	C	3.137e-39	6.05e-205	8.187e-07	1.09e-149	4.468e-06	0.1875	172332	199.835
6	15177099	rs9464759	0.0773	C	T	7.374e-13	3.554e-17	0.004847	1.062e-21	0.3432	7.372e-08	172332	20.0258
6	15177644	rs9476774	0.0811	G	A	1.095e-12	8.816e-17	0.006231	9.579e-22	0.3932	2.683e-08	172332	19.966
6	16281187	rs6914805	0.2622	T	C	7.253e-08	2.463e-42	0.007544	4.078e-56	6.866e-08	3.337e-19	172332	53.3747
6	16288192	rs6459467	0.38	A	G	3.256e-07	6.097e-40	0.003482	1.708e-59	3.032e-10	4.026e-27	172332	59.1024
6	16294722	rs7765828	0.3807	G	C	1.127e-07	1.902e-40	0.005725	9.663e-60	1.193e-09	1.298e-26	172332	58.9246
6	164478388	rs381500	0.452	A	C	1.184e-14	1.214e-19	0.004881	1.523e-22	0.1354	0.0003671	172332	20.2962
6	2050791	rs115986297	0.4572	A	G	6.271e-19	0.02327	1.188e-17	0.002057	7.355e-15	0.03429	172332	15.7007
6	2096081	rs9378321	0.4581	T	C	6.908e-19	0.02907	1.156e-17	0.002192	7.171e-15	0.02928	172332	15.6412
6	21722970	rs116239840	0.1699	C	A	3.899e-08	3.627e-13	0.1344	2.069e-10	0.2116	0.6333	172332	10.3064
6	26072992	rs144861591	0.0771	T	C	4.679e-14	0	6.938e-65	0	1.08e-162	1.85e-208	172332	847.09
6	26098474	rs79220007	0.0767	C	T	1.788e-14	0	1.421e-63	0	1.01e-160	1.1e-209	172332	849.559
6	26109233	rs707892	0.1618	G	T	1.217e-17	9.062e-72	0.06088	1.59e-95	2.805e-08	1.094e-29	172332	91.2985
6	27001055	rs13191659	0.0902	G	C	1.771e-07	1.17e-130	5.154e-24	2.6e-204	2.64e-64	6.96e-92	172332	230.686
6	27037080	rs13194491	0.0902	T	C	2.85e-08	3.77e-133	1.599e-22	2.66e-209	1.669e-62	9.16e-95	172332	234.676
6	27067657	rs35657082	0.088	T	A	4.188e-08	4.21e-132	1.341e-22	1.18e-209	3.61e-63	2.03e-96	172332	235.884
6	27835435	rs200949	0.1427	G	A	2.757e-09	0.001601	4.071e-19	1.135e-07	2.729e-27	3.757e-10	172332	25.871
6	28594200	.	0.2572	C	A	0.004998	4.85e-20	2.844e-19	2.287e-27	1.239e-28	5.378e-12	172332	40.9312
6	28682725	.	0.1235	G	A	2.606e-10	0.01347	4.972e-19	7.949e-05	1.349e-24	3.992e-06	172332	20.8508
6	29477821	.	0.1972	T	G	3.438e-10	0.004588	1.744e-19	1.475e-05	5.993e-25	8.03e-06	172332	21.3492
6	29910771	.	0.1581	T	C	1.582e-16	1.653e-06	5.058e-10	2.544e-06	2.351e-09	0.4677	172332	12.6391
6	29916804	.	0.4568	T	C	0.001386	8.054e-14	1.823e-18	2.331e-25	8.498e-32	3.864e-19	172332	43.1187
6	30335350	.	0.142	C	T	1.237e-07	3.588e-53	7.268e-05	2.177e-85	4.621e-18	6.073e-43	172332	88.0997
6	31081940	.	0.284	C	T	6.309e-25	1.635e-06	2.663e-19	0.05529	2.734e-28	8.126e-10	172332	33.775
6	31242762	.	0.3253	T	C	5.461e-26	2.498e-08	2.066e-18	0.03133	1.816e-27	6.375e-11	172332	35.9083
6	31326166	rs4947311	0.4917	T	C	3.851e-15	1.053e-24	0.009787	6.417e-26	0.1989	0.002616	172332	23.894
6	31930441	.	0.4867	G	T	2.859e-07	1.233e-14	0.3546	1.187e-17	0.5469	0.0004787	172332	13.6583
6	32386619	.	0.4023	T	C	5.351e-07	0.435	2.542e-10	4.123e-05	9.089e-20	8.004e-16	172332	22.7012
6	32604396	.	0.2437	T	C	3.82e-30	2.223e-06	3.035e-25	0.01516	1.406e-30	6.796e-05	172332	33.7438
6	32611951	.	0.2667	T	C	1.66e-28	3.773e-05	1.376e-25	0.06624	2.696e-31	2.997e-05	172332	33.0328
6	32623434	rs9273340	0.3455	C	T	5.216e-22	0.02953	1.172e-23	0.4823	1.056e-32	8.215e-10	172332	32.6437
6	32632850	.	0.2539	A	G	3.006e-14	2.31e-11	2.57e-05	2.285e-07	6.789e-06	0.1399	172332	13.1218
6	32741158	.	0.0449	G	A	0.5119	1.092e-10	0.0004499	1.662e-17	9.751e-09	7.356e-12	172332	17.611
6	34177853	rs185139895	0.0442	A	G	7.12e-10	3.622e-11	0.006727	1.224e-06	0.0005521	0.03847	172332	10.6165
6	34244132	rs115245297	0.0469	C	T	3.003e-09	2.939e-12	0.02363	6.039e-07	0.002165	0.03272	172332	11.1539
6	41956585	rs9471709	0.2717	C	T	3.092e-85	4.8e-271	0.5306	9.5e-187	0.8855	0.0009513	172332	271.598
6	44030011	rs833805	0.1135	A	G	3.064e-27	0.8456	5.659e-36	0.7193	4.697e-31	0.04337	172332	31.7356
6	44203319	rs62401155	0.2878	A	G	6.149e-05	5.654e-11	0.7403	8.009e-07	0.2427	0.0316	172332	8.22662
6	52725521	rs3996993	0.4717	T	C	0.009155	0.005833	1.502e-06	2.871e-05	4.776e-09	0.001558	172332	6.49182
6	7229619	.	0.2962	A	G	5.891e-11	0.5156	1.404e-12	0.3887	2.137e-11	0.4257	172332	9.22446
6	7232389	rs75757892	0.1826	T	C	5.573e-12	0.5741	6.443e-14	0.1718	3.219e-11	0.04415	172332	10.4515
6	90936894	rs206913	0.3798	C	A	0.002091	9.167e-10	0.7142	1.833e-07	0.7145	0.9537	172332	5.96584
7	100235970	rs7385804	0.3749	C	A	3.87e-90	8.993e-85	2.991e-25	2.68e-116	2.557e-08	4.961e-42	172332	142.914
7	100240296	rs2075672	0.3748	A	G	1.05e-89	4.967e-84	2.945e-25	2.28e-115	2.56e-08	4.904e-42	172332	142.151
7	100321528	rs551238	0.4017	G	T	1.9e-92	1.306e-68	3.514e-32	2.04e-94	1.763e-14	7.993e-34	172332	126.495
7	1286567	rs62435145	0.3084	G	T	6.285e-16	0.08689	6.745e-16	0.04904	6.976e-14	0.1602	172332	13.2313
7	1286912	rs11761603	0.2995	T	C	2.781e-15	0.1538	9.162e-16	0.09999	6.192e-14	0.1866	172332	12.884
7	129080620	rs17552854	0.2032	G	A	0.003286	0.02363	6.194e-07	0.001405	7.953e-09	0.001845	172332	5.80137
7	129602879	rs2140875	0.1933	A	G	0.05561	2.248e-09	0.04121	5.767e-07	0.07567	0.7063	172332	5.85132
7	135394174	rs77181430	0.476	A	T	3.578e-05	1.789e-08	0.1806	2.347e-09	0.7463	0.01605	172332	6.08332
7	151411494	rs73728279	0.2824	T	G	1.093e-50	0.4354	2.873e-69	0.7688	2.727e-59	0.001595	172332	64.6346
7	151413194	rs10224210	0.2822	C	T	5.094e-51	0.4955	2.625e-69	0.6919	3.001e-59	0.001648	172332	64.7478
7	17814536	rs2537594	0.4654	G	A	0.0001781	1.685e-08	0.7069	2.568e-10	0.4867	0.0001167	172332	7.25793
7	44808223	rs1050338	0.456	A	G	1.466e-17	8.913e-19	0.0001069	1.905e-24	0.04154	2.929e-07	172332	23.233
7	44814172	rs13231886	0.4025	A	G	6.568e-15	1.246e-19	0.004732	9.843e-27	0.4391	1.112e-08	172332	23.9356
7	44870933	rs10267576	0.4338	C	T	2.225e-16	6.21e-20	0.0008917	3.881e-26	0.1831	2.731e-08	172332	24.2064
7	50427982	rs6592965	0.4547	A	G	1.207e-43	4.166e-81	0.002268	8.015e-58	0.0007074	0.2002	172332	82.2515
7	5234662	rs11771301	0.1104	C	T	8.691e-05	3.484e-09	0.5235	1.409e-13	0.4365	8.78e-06	172332	9.64931
7	5268516	rs11761408	0.2507	C	A	0.000234	2.185e-09	0.6527	1.515e-12	0.4173	0.0004046	172332	8.52051
7	672509	rs9771385	0.3958	G	A	1.367e-11	0.282	4.012e-13	0.1388	9.326e-12	0.2992	172332	9.96475
7	6749758	rs6967414	0.1068	A	G	5.659e-06	0.06515	9.509e-11	0.2267	4.484e-10	0.7241	172332	7.09843
7	80298173	rs3211931	0.4337	T	C	1.039e-11	1.36e-13	0.004628	1.443e-07	0.0007327	0.04139	172332	13.1942
7	80299850	rs3173804	0.4345	A	T	6.222e-12	1.387e-13	0.003326	1.603e-07	0.0005088	0.03949	172332	13.3714
7	92097611	rs13229255	0.4928	C	T	2.638e-07	1.502e-09	0.1021	2.533e-09	0.235	0.0435	172332	7.09953
7	92682609	rs739385	0.1513	A	G	1.267e-05	2.727e-18	0.5615	6.503e-12	0.9257	0.0285	172332	15.1066
7	98775453	rs17161599	0.0585	T	C	0.07278	1.752e-10	0.04311	3.587e-10	0.009676	0.0792	172332	7.30525
7	98832759	rs10226446	0.1051	T	C	1.3e-12	1.187e-08	7.996e-06	3.63e-10	0.001117	0.0008291	172332	11.2343
8	116495909	rs800911	0.2272	A	T	4.066e-09	0.6192	3.215e-13	0.8652	2.986e-12	0.5382	172332	9.44168
8	116533758	rs1905376	0.4527	A	G	1e-13	0.1164	6.039e-14	0.03037	2.342e-11	0.01828	172332	11.2785
8	126500031	rs28601761	0.4184	G	C	7.214e-13	4.615e-06	9.851e-08	1.023e-15	0.04084	8.674e-22	172332	25.5907
8	128928246	rs12548864	0.3576	T	C	0.6816	2.619e-17	4.236e-10	2.435e-19	1.551e-13	0.0001807	172332	22.0378
8	128958771	rs12548939	0.3299	T	C	0.7637	6.445e-21	2.391e-09	1.616e-25	9.458e-14	2.617e-06	172332	26.6779
8	128965269	rs56223526	0.3502	C	G	0.755	1.113e-20	4.385e-09	4.086e-26	5.857e-14	7.701e-07	172332	27.1736
8	128971861	rs66561647	0.3439	T	C	0.8954	1.038e-19	2.957e-09	3.212e-25	2.457e-14	3.76e-07	172332	26.6944
8	130603635	rs10107630	0.4252	C	T	1.209e-09	4.464e-18	0.1664	1.069e-12	0.07504	0.4057	172332	15.293
8	135684638	.	0.1463	T	C	1.1e-06	3.246e-08	0.04005	1.132e-10	0.3867	0.0002795	172332	7.84541
8	141876287	rs72683786	0.0978	G	C	0.2376	2.067e-07	0.02977	1.9e-09	0.003916	0.002046	172332	5.96892
8	145066004	.	0.4306	G	C	0.001773	9.932e-11	0.4758	2.987e-07	0.8817	0.5239	172332	6.89852
8	145181017	rs73381355	0.0807	T	G	0.008451	9.938e-11	0.126	1.736e-10	0.03277	0.0169	172332	7.71523
8	145727705	rs2721197	0.4688	G	A	0.6461	0.05299	0.3534	0.05267	0.02413	2.61e-16	172332	13.4253
8	19912370	rs115849089	0.1164	A	G	0.457	0.2586	0.8498	0.1413	0.04001	6.332e-09	172332	5.35283
8	21779937	rs80207740	0.1593	G	C	1.526e-14	9.223e-33	0.3563	6.702e-33	0.7875	0.0002145	172332	31.0763
8	21791772	rs58141407	0.1599	T	C	6.141e-15	4.286e-33	0.3276	7.065e-33	0.8623	0.0002723	172332	31.3658
8	23416887	rs78046237	0.4648	T	C	1.693e-05	2.197e-21	0.2089	1.189e-31	5.193e-05	2.302e-16	172332	30.3526
8	23437981	rs2928681	0.4246	C	A	2.227e-08	1.456e-26	0.5324	1.542e-30	0.009853	2.151e-08	172332	27.7925
8	23450510	rs950893	0.331	G	A	1.164e-12	1.364e-25	0.2741	8.394e-33	0.2314	1.269e-12	172332	31.2464
8	30279453	rs6468342	0.2575	A	G	0.1654	1.162e-12	0.002118	4.123e-12	0.0001976	0.2253	172332	9.97188
8	30280630	rs2979488	0.2578	A	G	0.1696	1.173e-12	0.002018	3.612e-12	0.000179	0.212	172332	9.99797
8	41630447	rs4737010	0.2281	A	G	0.001259	1.07e-16	0.1491	0.9276	0.0002189	3.684e-62	172332	72.904
8	42385748	rs2923427	0.4083	A	C	4.619e-11	1.121e-19	0.1302	0.3918	8.409e-12	1.942e-50	172332	68.5252
8	42405155	rs2974350	0.4093	C	T	6.81e-11	1.538e-19	0.1348	0.4194	9.676e-12	1.708e-50	172332	68.4425
8	42455206	rs2923411	0.4068	T	C	8.48e-12	2.291e-19	0.07274	0.3546	3.17e-12	1.321e-47	172332	66.0216
8	48274705	.	0.3144	G	A	4.528e-10	2.514e-08	0.0006435	0.0002164	4.924e-05	0.007153	172332	9.43414
8	48316140	.	0.2678	T	C	6.289e-09	2.617e-11	0.02715	8.412e-06	0.001854	0.002324	172332	11.1908
8	48885436	rs762679	0.1467	T	A	2.029e-10	3.596e-12	0.007027	3.476e-07	0.001033	0.07994	172332	11.5095
8	86305198	rs1472360	0.4095	T	C	0.1487	0.0006415	0.5056	0.497	0.199	4.494e-09	172332	7.36453
8	8863059	rs6993244	0.4534	G	C	9.148e-05	5.037e-13	0.8716	1.2e-11	0.5437	0.1385	172332	9.29608
8	95935164	rs12548874	0.4682	A	C	0.0005582	0.01311	5.326e-08	0.005884	6.472e-09	0.256	172332	5.31815
8	98640062	rs1031868	0.0766	G	A	0.2218	1.375e-06	0.06863	4.964e-12	0.0002769	4.165e-09	172332	10.0962
9	100790547	rs6478522	0.2211	A	G	2.44e-10	1.127e-18	0.07198	9.625e-14	0.07046	0.2385	172332	16.2985
9	100793176	rs7019033	0.2196	A	G	1.241e-10	5.673e-19	0.06132	9.98e-14	0.05225	0.1792	172332	16.7441
9	100793707	rs12001675	0.2205	A	G	9.444e-11	8.791e-19	0.05058	1.265e-13	0.04364	0.1797	172332	16.643
9	130628524	rs67145503	0.1169	A	T	1.331e-10	0.04484	1.773e-17	0.03874	1.907e-18	0.3492	172332	14.1006
9	136131188	rs8176749	0.0635	T	C	2.677e-53	1.018e-50	1.807e-14	1.367e-19	4.205e-25	4.035e-15	172332	83.6541
9	136131461	rs8176741	0.0634	A	G	8.853e-53	1.017e-50	3.02e-14	1.8e-19	8.564e-25	2.241e-15	172332	83.4925
9	136146597	rs550057	0.2508	T	C	1.052e-64	4.865e-10	1.452e-53	0.0005422	2.535e-60	0.0001344	172332	69.0384
9	136149150	rs8176644	0.0617	T	C	5.319e-51	3.099e-48	4.145e-14	5.731e-18	8.257e-25	7.765e-16	172332	81.1144
9	136155000	.	0.1823	T	C	1.293e-60	0.0006099	1.094e-62	0.3884	7.616e-71	5.657e-05	172332	71.3229
9	136929586	rs55924785	0.1641	T	C	0.001235	4.035e-16	0.1018	4.302e-15	0.03783	0.05865	172332	12.378
9	13980152	rs7875291	0.3628	A	G	2.218e-15	0.4437	3.73e-18	0.6229	1.049e-17	0.6504	172332	14.9226
9	140100317	rs113809617	0.1335	G	C	5.468e-05	7.779e-16	0.9343	6.458e-21	0.03999	6.845e-09	172332	18.0662
9	2622278	rs2219143	0.3969	A	G	5.566e-06	0.05197	3.499e-10	0.1625	1.523e-09	0.7042	172332	6.4692
9	32455262	rs7045087	0.298	C	T	1.382e-11	0.01763	2.682e-10	0.008899	1.685e-09	0.4851	172332	8.38167
9	4118111	rs6415788	0.3974	G	T	8.864e-12	0.3141	1.269e-12	0.1388	4.343e-11	0.4952	172332	9.32444
9	4847570	rs7874244	0.2097	C	T	1.224e-45	1.33e-108	0.02877	5.64e-94	0.2786	0.02241	172332	107.701
9	4849647	rs17803780	0.2102	C	T	1.613e-45	3.23e-109	0.03367	1.19e-94	0.3022	0.02159	172332	108.237
9	84306559	rs72749013	0.0805	C	T	3.772e-05	6.386e-09	0.3543	9.686e-07	0.354	0.988	172332	5.86084
9	85128518	.	0.2256	G	T	0.02129	2.28e-09	0.2548	4.08e-10	0.1616	0.1661	172332	6.20795
9	91395118	rs4617232	0.0634	C	T	0.007696	2.501e-06	0.9189	0.8364	0.01251	7.395e-17	172332	17.896
10	101301093	rs4590800	0.2583	A	C	4.259e-09	3.103e-16	0.1264	2.764e-16	0.4615	0.03226	172332	13.7103
10	101305342	rs1332101	0.2579	A	G	5.311e-09	1.787e-16	0.1475	5.406e-16	0.4578	0.06604	172332	13.7212
10	101322555	rs989978	0.2589	G	A	3.224e-09	8.787e-16	0.1004	1.396e-15	0.3799	0.05088	172332	13.2463
10	103338008	rs1549066	0.3014	T	C	0.03326	2.564e-12	0.03868	3.386e-11	0.009023	0.06202	172332	8.89126
10	103937244	rs6584485	0.1533	C	T	4.198e-06	8.034e-13	0.3624	9.596e-11	0.5886	0.8248	172332	9.56421
10	104791595	rs4917993	0.2206	G	C	0.000165	2.264e-14	0.3717	2.848e-18	0.02722	0.0002311	172332	13.8158
10	104792400	rs11191523	0.1003	G	A	0.0007137	7.003e-15	0.163	8.381e-16	0.03733	0.0163	172332	11.7635
10	45395839	rs7909074	0.4142	G	A	2.382e-36	8.229e-53	7.818e-05	1.305e-41	0.0003945	0.3785	172332	54.7008
10	45406608	rs2281841	0.4197	T	C	7.542e-38	1.587e-52	2.105e-05	1.112e-41	0.0001327	0.3854	172332	55.1871
10	45972119	rs11499089	0.3004	C	A	3.047e-09	7.721e-50	0.002129	9.189e-45	0.0003006	0.00261	172332	45.9252
10	46002954	rs71494800	0.0682	A	C	1.941e-16	9.678e-53	0.489	4.426e-44	0.3618	0.05388	172332	48.0354
10	46009818	rs71496605	0.0677	T	C	1.127e-16	7.397e-52	0.6049	1.288e-43	0.4524	0.0542	172332	47.2801
10	47541708	.	0.0435	A	G	0.0008015	3.415e-09	0.8412	2.13e-08	0.5685	0.1429	172332	5.88262
10	51575535	.	0.035	G	C	3.719e-06	2.697e-20	0.2277	1.763e-16	0.2612	0.2552	172332	15.8688
10	51577841	.	0.0344	C	T	3.874e-06	3.216e-20	0.2184	7.919e-17	0.2255	0.1875	172332	15.8102
10	64916651	rs72829144	0.0338	A	C	0.0002193	3.938e-17	0.2183	3.495e-18	0.03495	0.009734	172332	13.7724
10	71094504	rs17476364	0.1103	C	T	1.747e-48	7.318e-55	7.65e-159	3.732e-44	1.22e-156	0.7977	172332	190.423
10	80800318	rs11002791	0.3158	A	G	8.691e-11	5.356e-05	9.249e-07	4.73e-07	0.0002141	0.007821	172332	7.71404
10	91447419	rs4934494	0.2262	A	G	4.669e-09	0.006896	5.05e-06	0.01119	1.308e-05	0.5625	172332	4.67584
11	10178437	rs59901009	0.2443	C	T	6.275e-27	0.1457	8.526e-39	0.8281	2.845e-32	0.001427	172332	34.2214
11	10180991	rs55893317	0.2444	G	A	2.736e-27	0.1805	7.842e-39	0.7331	3.603e-32	0.001082	172332	34.3099
11	108288808	rs10431061	0.4101	T	G	5.233e-11	1.153e-17	0.02854	1.074e-16	0.1947	0.04241	172332	15.6081
11	108306236	rs10890839	0.4097	A	C	2.023e-11	1.148e-17	0.01849	1.333e-16	0.1452	0.05001	172332	15.7915
11	116648917	rs964184	0.1335	G	C	0.2283	2.482e-05	0.1083	0.5513	0.5812	6.015e-13	172332	12.5085
11	127914753	rs1317931	0.3256	A	G	1.24e-06	3.279e-10	0.1765	1.078e-10	0.5818	0.00882	172332	7.92568
11	127939662	rs1425869	0.3267	G	T	5.249e-07	4.288e-10	0.1165	7.232e-11	0.4679	0.006652	172332	8.07594
11	16641718	rs4756856	0.4131	G	T	2.782e-08	4.391e-18	0.4514	1.486e-18	0.9503	0.01792	172332	15.2101
11	16664123	rs7482541	0.4159	C	T	2.418e-08	5.137e-18	0.4198	1.001e-18	0.9559	0.0132	172332	15.297
11	19224677	rs10766533	0.2796	T	A	7.912e-16	8.803e-20	0.0004807	6.014e-14	0.0004615	0.5186	172332	19.9133
11	2320013	rs16928078	0.1127	T	C	7.09e-05	7.608e-11	0.6529	1.729e-12	0.4497	0.001395	172332	8.9557
11	2320884	rs1501466	0.1636	G	A	0.000219	6.362e-12	0.9787	2.98e-11	0.3879	0.03937	172332	8.64376
11	30766673	rs674144	0.4279	C	T	1.926e-12	0.0009508	4.366e-09	0.01391	1.701e-09	0.7852	172332	8.79508
11	30903442	rs662735	0.1966	T	A	2.648e-12	0.06503	2.308e-11	0.06096	1.582e-10	0.5548	172332	8.91793
11	31424823	rs6484504	0.275	T	C	8.641e-13	0.007864	3.545e-10	0.00139	1.167e-08	0.0395	172332	8.97319
11	33913568	rs2273799	0.4881	C	T	2.514e-10	2.017e-16	0.08612	1.956e-19	0.6548	0.000388	172332	16.0644
11	4160681	rs11031096	0.4052	T	C	0.004065	4.707e-20	0.01111	2.999e-20	0.0007606	0.01367	172332	16.8788
11	47468569	rs3824867	0.2888	A	G	0.1857	3.458e-08	0.02996	5.161e-09	0.01287	0.2721	172332	5.26631
11	47888036	rs11039436	0.3318	A	C	0.04352	1.08e-07	3.688e-09	1.035e-05	3.862e-08	0.4803	172332	9.63999
11	61549025	rs174533	0.3459	A	G	3.727e-21	7.905e-11	2.102e-11	9.053e-05	3.08e-14	5.705e-05	172332	23.0984
11	61551356	.	0.3508	C	T	2.052e-20	7.316e-11	8.267e-11	5.739e-05	2e-13	0.0001381	172332	22.0072
11	65100137	rs28781278	0.1453	T	C	0.0001559	3.764e-09	0.865	5.814e-07	0.768	0.6698	172332	5.72075
11	65351364	rs10160596	0.2655	A	G	5.154e-06	8.933e-07	0.09605	1.257e-11	0.5417	1.375e-11	172332	12.3059
11	67097778	rs76335321	0.0829	C	T	2.05e-10	1.662e-14	0.02788	1.343e-13	0.04837	0.3663	172332	12.3956
11	67213518	rs1638556	0.4377	C	T	4.799e-06	1.288e-21	0.3995	1.924e-21	0.08813	0.03993	172332	17.8026
11	67221854	rs1790761	0.4359	C	T	5.096e-06	6.194e-22	0.3632	2.018e-21	0.08153	0.04819	172332	18.0264
11	75531695	rs10899133	0.1063	T	C	2.842e-06	0.7463	3.591e-08	0.05974	4.46e-10	0.003934	172332	6.55022
11	8862530	rs7945705	0.4505	A	G	1.062e-12	0.7679	1.86e-15	0.6226	2.767e-17	0.08907	172332	13.1039
11	8899528	rs2742540	0.4983	G	A	4.39e-13	0.883	5.874e-16	0.79	6.364e-17	0.4129	172332	13.144
11	8913085	rs7938521	0.4991	G	A	3.263e-13	0.7857	6.913e-16	0.8611	7.947e-17	0.4287	172332	13.1287
11	94886632	rs496321	0.3863	T	C	0.004207	5.208e-14	0.2072	1.262e-11	0.09928	0.2476	172332	10.0331
11	9769562	rs415895	0.3535	C	G	0.1653	6.391e-06	2.814e-05	0.3718	0.03827	4.748e-11	172332	12.8353
12	10568525	rs77926410	0.1251	G	A	1.349e-05	5.133e-09	0.2418	5.287e-08	0.4463	0.4008	172332	6.04634
12	111884608	rs3184504	0.4826	T	C	1.921e-43	0.002261	7.641e-72	0.0002861	9.681e-75	0.00953	172332	69.8819
12	112003695	rs615134	0.1118	A	T	0.002461	9.978e-10	1.136e-14	5.391e-09	3.578e-16	0.1422	172332	17.0377
12	112038676	rs12810456	0.2162	G	A	3.229e-12	1.078e-06	7.379e-31	2.935e-09	3.831e-36	0.0001366	172332	33.4668
12	121154221	rs34734847	0.3892	C	T	4.75e-22	6.365e-45	0.07184	3.984e-39	0.2576	0.0271	172332	42.7722
12	121163518	rs2239760	0.3969	A	C	6.4e-23	3.844e-44	0.03798	2.734e-38	0.1548	0.03089	172332	42.3096
12	121454622	rs1182933	0.2959	T	C	0.06432	3.423e-05	3.636e-07	2.884e-07	5.958e-10	0.002122	172332	8.56762
12	122461566	rs7954584	0.4439	G	A	0.0001275	2.278e-09	0.7989	6.727e-07	0.5442	0.5722	172332	5.8251
12	13046211	rs12811512	0.1515	T	C	4.798e-07	0.748	1.077e-09	0.8426	7.864e-09	0.6348	172332	6.11081
12	133105852	rs4242906	0.2298	G	A	7.794e-14	9.8e-07	4.099e-07	0.0001949	2.61e-08	0.04957	172332	10.7891
12	2517887	rs35407591	0.3734	A	G	1.312e-16	0.1017	4.809e-16	0.0157	2.406e-12	0.001268	172332	13.8842
12	2520453	.	0.374	A	C	1.651e-16	0.1129	4.34e-16	0.01797	2.132e-12	0.001305	172332	13.8721
12	2522981	rs7311607	0.3731	G	A	1.884e-16	0.1332	3.814e-16	0.01994	2.335e-12	0.0009975	172332	13.8972
12	27033470	rs76439304	0.1119	T	G	0.0007891	6.297e-10	0.8	2.052e-05	0.5067	0.009088	172332	7.55495
12	4331272	rs11611397	0.2119	T	G	3.729e-41	2.738e-53	4.689e-07	5.62e-55	0.00126	2.825e-08	172332	61.4554
12	4332009	rs10849020	0.2089	G	C	5.495e-42	5.1e-53	1.521e-07	9.403e-55	0.0006248	2.513e-08	172332	61.7882
12	48736303	rs2732480	0.4274	A	C	1.437e-17	2.9e-05	3.964e-36	0.038	7.652e-29	0.0008421	172332	33.0126
12	52466182	rs10876230	0.1949	T	C	0.0005378	3.704e-11	0.7515	2.622e-12	0.1423	0.003209	172332	8.69252
12	53757831	rs12582170	0.1555	A	G	3.011e-10	1.273e-21	0.2082	5.735e-15	0.07384	0.03387	172332	19.4866
12	53760162	rs58123204	0.1531	G	A	1.108e-09	1.878e-21	0.3065	3.177e-15	0.1326	0.05898	172332	18.9662
12	53778650	rs2446066	0.1738	T	G	1.071e-10	4.044e-20	0.1007	3.564e-13	0.01996	0.01045	172332	18.7838
12	54685880	rs35979828	0.0704	T	C	3.285e-06	1.892e-18	0.6572	4.449e-10	0.6614	0.0009882	172332	16.6406
12	54712308	rs10876550	0.4419	G	A	1.54e-10	3.273e-05	2.377e-05	0.0053	2.119e-06	0.06172	172332	7.04989
12	57146069	rs2277339	0.1042	G	T	0.00041	1.065e-09	0.9047	7.162e-08	0.9137	0.5391	172332	6.23669
12	88818479	rs6538148	0.2968	C	G	3.616e-14	2.342e-14	0.0002254	1.959e-14	0.005159	0.03259	172332	14.7148
12	88836215	rs7487314	0.298	G	T	9.281e-14	2.25e-14	0.0003999	2.116e-14	0.007645	0.03379	172332	14.4508
12	93758336	rs61112139	0.1114	T	G	0.0003494	3.484e-11	0.9857	2.938e-15	0.1892	4.474e-06	172332	11.3717
12	93771224	rs35443572	0.1049	C	T	0.0008919	5.879e-11	0.8285	1.626e-15	0.1305	1.197e-06	172332	11.6229
13	109412704	rs9521011	0.4728	A	G	2.62e-11	8.165e-10	0.001245	4.263e-11	0.02934	0.008464	172332	9.76663
13	109419159	rs9521017	0.3647	T	G	1.043e-08	1.156e-11	0.06278	2.715e-12	0.3694	0.03093	172332	9.52514
13	110407906	rs2289046	0.3222	C	T	0.03036	3.489e-12	0.02293	3.178e-13	0.001445	0.002721	172332	9.90573
13	113853035	rs61966459	0.3159	G	A	1.892e-05	2.446e-10	0.3856	3.469e-14	0.737	2.879e-05	172332	10.34
13	113875080	rs56129102	0.2765	T	C	0.0001605	2.154e-10	0.7435	7.514e-13	0.5738	0.001558	172332	8.89651
13	114551993	rs6602909	0.3251	C	T	1.593e-10	0.0008333	9.329e-07	0.006155	7.043e-07	0.638	172332	6.34306
13	29230581	rs1340817	0.3535	G	A	4.317e-08	0.9961	5.845e-10	0.8605	5.909e-10	0.9299	172332	6.65203
13	29239630	rs1340818	0.3873	T	C	2.293e-07	0.7444	1.57e-09	0.6259	3.666e-10	0.5431	172332	6.34432
13	31073866	rs9579586	0.4387	C	G	0.002368	7.852e-12	0.3846	1.611e-10	0.1613	0.0915	172332	8.07147
13	41160270	rs9532563	0.2175	C	T	1.548e-07	6.838e-12	0.08387	1.612e-08	0.07894	0.4487	172332	9.32201
13	41244260	rs9532580	0.2615	C	T	2.041e-05	9.179e-11	0.4492	6.682e-09	0.6194	0.8938	172332	7.39008
13	41254104	rs9549260	0.2153	A	C	2.101e-09	1.354e-08	0.0009483	5.381e-07	0.001096	0.8442	172332	8.06968
13	76057383	rs9573567	0.0992	A	G	1.401e-17	5.934e-22	0.0003694	2.399e-21	0.01087	0.027	172332	22.0239
13	76064659	rs9565170	0.1003	C	G	6.894e-17	1.354e-21	0.0006357	1.031e-21	0.02229	0.01089	172332	21.5286
14	102907653	rs1190549	0.355	T	C	0.0559	2.041e-15	0.002436	2.18e-18	6.832e-06	5.823e-05	172332	15.3261
14	102994065	rs4900538	0.3562	T	C	0.07366	1.437e-15	0.001433	3.765e-18	5.519e-06	0.000121	172332	15.2694
14	103846799	rs77697190	0.0594	T	C	5.433e-06	2.529e-13	0.47	2.487e-14	0.7784	0.009544	172332	10.8165
14	103847055	rs59669989	0.0594	A	G	7.112e-06	2.383e-13	0.5151	2.635e-14	0.728	0.00947	172332	10.8007
14	105758964	rs4555082	0.3105	T	C	3.402e-07	2.058e-09	0.04005	1.229e-06	0.03777	0.6293	172332	7.09406
14	21542766	rs12889267	0.1675	G	A	1.176e-06	0.483	2.978e-09	0.9987	5.835e-08	0.04405	172332	5.96135
14	23494277	rs8013143	0.2794	G	A	0.00863	5.217e-15	0.04728	1.17e-15	0.001584	0.0006111	172332	12.934
14	23495048	rs941718	0.2793	C	T	0.008219	4.594e-15	0.04951	1.261e-15	0.00184	0.0007889	172332	12.8767
14	34646269	rs797343	0.3172	C	T	6.657e-08	0.729	3.14e-09	0.4238	5.643e-08	0.3351	172332	5.7221
14	35241254	rs113131010	0.1005	A	G	1.123e-06	7.656e-09	0.07221	6.055e-08	0.1951	0.2158	172332	6.40768
14	37688167	rs68051257	0.2873	A	T	2.427e-06	3.236e-14	0.7811	1.119e-14	0.5657	0.02087	172332	11.1607
14	58737766	rs8005100	0.2794	A	T	0.0003437	5.175e-10	0.8557	4.209e-11	0.5429	0.01214	172332	7.36803
14	64703593	rs1256061	0.4769	T	G	8.694e-10	0.5634	3.185e-11	0.9779	5.23e-12	0.204	172332	8.29151
14	65487694	rs11627485	0.4468	C	T	1.988e-14	3.709e-52	0.4367	2.325e-74	7.227e-06	9.048e-26	172332	69.3744
14	68362510	rs1033686	0.1525	A	G	2.551e-14	5.578e-13	0.000144	7.822e-09	3.097e-05	0.3773	172332	13.9312
14	68510773	rs72725174	0.1629	T	C	3.186e-15	2.531e-12	2.297e-05	1.594e-08	6.258e-06	0.5029	172332	14.0689
14	68554769	rs74773190	0.1483	G	A	1.436e-12	2.354e-12	0.0006937	2.609e-09	0.0003869	0.8118	172332	12.2238
14	70328410	rs55796722	0.1672	A	T	0.1749	8.426e-08	0.08776	1.453e-11	0.0006123	2.223e-06	172332	8.66993
14	74223968	rs114165892	0.0238	G	C	0.04046	7.322e-13	0.01557	6.932e-15	0.0001811	6.257e-05	172332	11.5471
14	96003198	rs35362007	0.2512	A	G	0.01528	1.534e-10	0.2183	5.299e-10	0.08101	0.08059	172332	6.9756
15	32995298	rs16970016	0.1763	A	C	0.9785	1.8e-05	0.005626	7.148e-09	2.627e-05	2.236e-05	172332	6.6936
15	40312615	rs55735426	0.1859	G	A	1.556e-05	2.126e-05	0.02628	1.527e-09	0.5815	2.136e-06	172332	6.84467
15	44027885	rs139974673	0.0261	C	T	0.01459	2.043e-07	4.187e-09	7.59e-11	9.931e-14	7.837e-06	172332	13.9464
15	44028047	rs147233090	0.0241	T	C	0.004803	3.944e-07	4.834e-10	1.451e-10	6.906e-15	7.647e-06	172332	14.592
15	44720011	rs116908763	0.0344	T	C	0.2222	6.362e-08	0.04955	1.765e-10	0.0008246	9.245e-05	172332	7.31634
15	56545985	rs2713936	0.4231	C	A	0.001066	4.568e-11	0.6741	1.59e-09	0.5049	0.7736	172332	7.23755
15	58727325	rs261332	0.208	A	G	0.0001269	0.9352	6.773e-06	0.05518	6.787e-09	0.0001182	172332	5.88275
15	66007972	rs28687655	0.2457	T	A	1.325e-14	7.803e-52	0.3268	5.075e-75	9.743e-07	1.095e-32	172332	75.2196
15	66066618	rs28552840	0.2421	C	G	1.385e-15	9.568e-53	0.4113	1.213e-75	1.968e-06	2.766e-32	172332	75.7383
15	66070693	rs2572207	0.2407	T	C	2.107e-15	1.291e-52	0.3973	8.003e-76	1.726e-06	1.858e-32	172332	75.7726
15	66925636	rs2439406	0.3696	C	T	0.03184	4.092e-07	0.4676	6.588e-09	0.05571	0.0004757	172332	5.40429
15	72118777	rs2625529	0.2283	C	G	5.008e-10	0.005833	2.223e-07	0.01845	5.533e-07	0.7851	172332	6.00808
15	75116167	rs12917376	0.4044	C	T	2.159e-10	1.028e-06	5.54e-05	6.106e-05	5.355e-05	0.5085	172332	7.42544
15	75332485	rs2415254	0.1918	G	A	0.05312	2.49e-10	0.04715	0.002442	0.6146	2.156e-07	172332	11.9849
15	76298744	rs11072567	0.4871	A	G	4.555e-20	0.9571	1.8e-26	0.8997	2.653e-24	0.6127	172332	22.6548
15	78537155	rs1879154	0.3953	C	T	3.612e-10	0.9199	1.844e-13	5.744e-05	3.542e-05	1.037e-17	172332	21.2838
15	78537236	rs58119220	0.3964	G	C	3.959e-10	0.8635	2.792e-13	3.603e-05	5.009e-05	5.58e-18	172332	21.3892
15	78551927	rs11638511	0.4383	A	G	1.551e-11	0.3361	2.812e-13	7.602e-06	1.402e-05	5.692e-14	172332	18.2561
15	86249722	rs74346567	0.0557	A	G	0.000262	7.851e-09	0.6966	2.507e-07	0.8309	0.8068	172332	5.55101
16	170328	rs2238368	0.4608	T	C	1.058e-34	6.06e-101	0.688	4.78e-130	0.0001061	1.291e-38	172332	129.619
16	249022	.	0.0679	T	C	8.528e-09	3.945e-37	0.04615	9.11e-67	6.927e-12	4.116e-49	172332	76.3425
16	281299	rs3760047	0.1902	G	A	2.311e-18	6.069e-51	0.8042	2.62e-95	2.703e-08	5.552e-69	172332	109.463
16	28868962	rs62037365	0.4462	G	C	1.607e-10	9.69e-12	0.007517	3.381e-07	0.002015	0.07691	172332	10.7621
16	28871191	rs12448902	0.3968	G	C	1.426e-10	1.217e-10	0.003566	3.696e-06	0.0004974	0.02675	172332	10.4369
16	30103160	rs3809627	0.4017	A	C	3.243e-27	5.437e-32	1.496e-05	5.291e-33	0.003576	8.873e-05	172332	35.4744
16	30943988	rs12928852	0.375	C	T	3.394e-09	1.691e-11	0.01901	8.328e-13	0.1461	0.001874	172332	10.6131
16	30985994	rs4889604	0.3868	G	T	2.123e-09	4.1e-11	0.01325	3.447e-13	0.1516	0.0004377	172332	10.8842
16	67087407	rs115253693	0.0663	C	T	0.01848	3.644e-16	0.006398	4.217e-13	0.002422	0.826	172332	12.544
16	67213923	rs13339140	0.0609	T	C	0.01572	1.988e-16	0.008169	1.704e-12	0.004036	0.7464	172332	12.6977
16	67801391	rs7191129	0.1486	G	A	2.419e-14	9.26e-05	2.324e-10	9.013e-05	6.375e-09	0.2972	172332	10.9119
16	67812039	.	0.0986	C	G	4.012e-10	0.1034	8.494e-10	0.3327	8.282e-11	0.2773	172332	7.86859
16	67876823	rs28647874	0.0917	G	A	1.12e-15	1.104e-05	3.408e-10	1.136e-05	1.898e-08	0.3443	172332	11.6923
16	68733646	rs3118233	0.2808	C	G	0.0004925	1.069e-11	0.429	2.569e-12	0.08923	0.0007208	172332	9.46703
16	68734855	rs3118227	0.2791	A	G	0.0004704	1.007e-11	0.4345	2.63e-12	0.08726	0.000638	172332	9.53611
16	70957610	rs111843364	0.0664	A	G	1.623e-05	0.1442	4.599e-09	0.6166	8.021e-08	0.1407	172332	5.55982
16	81070008	rs12935418	0.124	C	G	0.001516	1.07e-10	0.4184	2.578e-08	0.3638	0.9936	172332	6.96455
16	87886490	rs68149176	0.2362	T	C	0.2133	4.327e-20	5.828e-06	7.767e-17	4.145e-06	0.7634	172332	18.2539
16	88853729	rs837763	0.4459	C	T	9.499e-28	3.586e-15	4.202e-13	0.09433	6.399e-41	4.153e-69	172332	104.731
16	88856084	rs551118	0.4216	C	G	5.4e-26	1.211e-14	1.593e-12	0.01524	1.184e-42	5.367e-81	172332	115.05
16	88858646	rs2968478	0.4195	T	G	2.5e-27	1.161e-14	1.471e-13	0.02399	4.897e-44	4.004e-78	172332	113.756
16	89084927	rs62045844	0.0543	T	C	1.896e-09	8.566e-16	0.07933	7.612e-14	0.2377	0.1173	172332	13.094
16	89739903	rs2118193	0.2271	A	G	1.55e-06	0.3571	8.495e-11	0.1577	3.28e-12	0.1982	172332	7.94227
16	89740823	rs34344257	0.227	T	C	1.394e-06	0.3767	8.388e-11	0.1621	3.476e-12	0.2049	172332	7.93397
16	89772424	rs9931440	0.4525	C	A	0.21	6.715e-14	8.902e-05	5.17e-11	2.72e-05	0.5259	172332	11.7765
17	1782952	rs5030755	0.1181	G	A	0.0005404	8.544e-11	0.8813	7.144e-09	0.5539	0.3735	172332	7.21083
17	19926836	rs7218708	0.48	A	G	4.003e-07	4.241e-37	0.009645	5.768e-39	7.663e-05	4.962e-05	172332	35.1179
17	27178761	rs9892942	0.1955	T	C	3.045e-12	3.086e-35	0.7657	8.826e-65	8.832e-07	5.194e-43	172332	69.2047
17	27179590	rs35033748	0.2039	C	T	1.976e-11	1.929e-34	0.611	1.652e-64	3.238e-07	5.086e-44	172332	69.4442
17	27206029	rs7213285	0.1646	A	G	2.166e-12	6.069e-33	0.9683	2.536e-58	2.303e-05	4.146e-38	172332	62.2132
17	29262773	rs7208859	0.1503	C	T	0.02593	1.486e-19	0.001065	1.087e-18	4.111e-05	0.006135	172332	17.2552
17	37746359	rs11078917	0.279	A	C	1.965e-14	2.905e-11	2.799e-05	6.71e-10	0.0001158	0.3283	172332	12.4647
17	37770005	rs12453682	0.3067	C	T	2.034e-14	4.328e-11	2.087e-05	2.906e-10	0.0001523	0.3077	172332	12.3878
17	40466092	rs1053004	0.3642	G	A	0.7225	7.27e-10	0.0009921	3.091e-06	0.008525	0.168	172332	7.2374
17	42329004	.	0.3026	A	C	0.5543	0.06724	0.7482	1.296e-22	4.786e-10	5.068e-76	172332	71.8839
17	43807134	.	0.2385	C	T	4.136e-35	5.087e-07	2.204e-28	2.616e-06	2.936e-26	0.5326	172332	32.2128
17	43811060	.	0.2334	G	T	2.791e-34	2.018e-06	1.949e-28	9.278e-06	3.064e-26	0.5689	172332	31.5315
17	43919096	.	0.2242	G	A	2.716e-36	4.346e-08	5.743e-28	2.066e-07	1.287e-25	0.3892	172332	33.0387
17	44227393	rs2696579	0.3373	A	T	7.536e-31	2.259e-09	1.112e-20	4.892e-10	1.099e-16	0.01409	172332	26.9859
17	45811354	rs41444548	0.0746	G	C	2.221e-05	1.906e-11	0.5374	4.143e-10	0.9385	0.1835	172332	8.2053
17	46547464	rs11657639	0.3861	G	A	3.164e-11	7.836e-05	1.744e-06	0.0001822	3.336e-05	0.163	172332	6.98449
17	53242391	rs72834846	0.2033	T	A	2.983e-09	6.535e-05	3.926e-05	6.637e-05	0.0003025	0.1298	172332	5.81484
17	56436109	rs34523089	0.1577	T	C	0.2918	2.378e-11	0.0005717	1.377e-11	1.206e-05	0.001259	172332	10.6314
17	57821430	rs8067354	0.2952	A	G	0.0002535	0.003302	5.568e-09	0.01859	1.108e-09	0.1855	172332	6.58745
17	57825572	rs11654074	0.4769	A	C	0.0008222	0.0001988	1.052e-09	0.003796	1.716e-09	0.7494	172332	7.55226
17	59448945	rs1010269	0.1696	A	G	8.919e-11	0.2459	1.45e-10	0.5335	6.317e-11	0.4325	172332	7.97856
17	59456589	rs9895661	0.1705	C	T	5.079e-12	0.1199	4.147e-11	0.2074	6.743e-11	0.8088	172332	8.60677
17	67081278	rs77542162	0.0232	G	A	0.01005	2.947e-12	1.766e-13	2.484e-13	1.857e-16	0.01122	172332	18.435
17	7571752	rs78378222	0.0122	G	T	7.54e-07	2.739e-08	0.0658	6.441e-09	0.267	0.03364	172332	5.80689
17	76121864	rs2748427	0.2187	G	A	1.556e-16	3.176e-19	0.0004175	6.337e-12	1.155e-05	0.003683	172332	21.4583
17	78102517	rs12451471	0.3744	T	C	0.1686	0.00728	0.8557	1.398e-08	0.007042	3.708e-14	172332	11.0352
17	79525660	rs3208787	0.1657	G	A	1.491e-09	9.264e-05	4.236e-06	0.0003815	1.154e-05	0.8262	172332	6.57094
17	81049906	.	0.2854	T	C	1.891e-07	0.6456	1.2e-09	0.6339	1.223e-08	0.7921	172332	5.94483
17	8161149	rs4791641	0.498	C	T	5.112e-11	0.281	5.193e-17	0.1424	1.101e-10	1.196e-06	172332	15.0065
17	8162820	rs10468482	0.1994	T	C	3.665e-10	0.932	9.14e-14	0.005217	2.358e-07	5.046e-09	172332	14.1785
18	43719682	rs11082512	0.265	G	A	4.646e-20	8.908e-62	0.8246	1.518e-68	0.01507	2.531e-12	172332	66.0255
18	43831259	rs9944715	0.2542	A	G	1.709e-24	5.238e-74	0.8965	2.122e-79	0.0203	2.611e-11	172332	77.2627
18	43849464	rs8093407	0.2509	A	G	4.656e-25	9.437e-73	0.8795	6.255e-78	0.0442	8.125e-11	172332	75.7619
18	46207268	rs78415359	0.0324	A	G	1.818e-10	0.01676	4.141e-08	0.1639	1.505e-08	0.5274	172332	6.57457
18	46460903	rs2337106	0.4832	C	G	3.805e-09	0.7928	1.533e-10	0.292	1.011e-08	0.04187	172332	7.08975
18	46463136	rs2878889	0.4468	G	A	3.527e-07	0.4089	4.599e-10	0.5877	9.21e-10	0.5018	172332	6.58639
18	60920854	rs17758695	0.03	T	C	1.327e-18	7.563e-21	9.382e-05	8.934e-25	0.04337	2.958e-06	172332	23.5584
18	672035	rs12962403	0.1552	T	C	0.007675	3.581e-09	0.3611	1.749e-08	0.09164	0.0447	172332	5.90422
19	1056492	.	0.1767	G	C	1.875e-05	1.346e-10	0.6256	0.006446	0.01128	1.642e-09	172332	15.1863
19	12999458	rs8110787	0.389	T	C	4.164e-42	3.3e-79	0.002362	4.792e-86	0.7568	9.175e-16	172332	89.7523
19	13000550	rs56397034	0.3891	C	G	4.002e-42	2.985e-79	0.002393	4.816e-86	0.7603	9.098e-16	172332	89.7922
19	13001547	rs11085824	0.3757	G	A	2.867e-40	4.119e-75	0.002667	1.491e-83	0.8425	1.414e-16	172332	86.2623
19	15452852	rs66533425	0.1681	A	T	0.001229	5.684e-10	0.7997	3.364e-08	0.7456	0.905	172332	6.35415
19	16241886	rs62117911	0.1474	A	G	0.03725	4.913e-11	0.06272	3.498e-15	0.0002672	1.333e-06	172332	11.9018
19	17240393	rs73928486	0.204	A	G	0.1121	2.508e-09	0.03097	0.01907	0.9122	8.565e-11	172332	14.2425
19	17252041	rs59616136	0.0967	A	G	0.369	1.913e-08	0.03046	0.2684	0.5506	7.063e-18	172332	20.1801
19	18413061	rs74929147	0.06	A	G	9.251e-10	4.25e-13	0.03429	1.338e-10	0.03762	0.7408	172332	10.8228
19	1855583	rs74401481	0.0272	T	C	0.00855	2.184e-15	0.01723	1.669e-12	0.01215	0.9429	172332	11.2127
19	18589943	rs11670056	0.0758	T	C	5.618e-07	8.524e-07	0.01621	1.301e-12	0.8207	4.161e-10	172332	11.5343
19	18637618	rs10420951	0.2133	C	G	0.0001397	3.865e-16	0.4281	1.499e-22	0.00467	1.84e-09	172332	18.8665
19	2161321	rs57908212	0.4747	C	T	5.863e-15	0.703	1.262e-17	0.2255	3.231e-14	0.01404	172332	14.0311
19	33081333	rs75372982	0.2871	G	A	0.001909	1.677e-17	0.04602	4.364e-22	0.0004561	9.867e-06	172332	17.7133
19	33754548	rs78744187	0.0818	T	C	4.639e-51	5.763e-73	5.149e-08	7.391e-72	9.117e-05	7.822e-05	172332	80.2252
19	35747663	rs2853333	0.4568	C	T	4.622e-11	0.0001273	1.3e-07	1.175e-05	1.124e-05	0.01388	172332	8.1271
19	35767866	rs12973672	0.2294	C	T	2.009e-07	5.081e-09	0.0475	2.289e-12	0.8267	4.7e-06	172332	9.74499
19	35947890	rs2871993	0.284	A	G	0.05813	1.33e-05	1.256e-07	1.333e-08	8.661e-11	4.232e-05	172332	10.5546
19	4061544	rs10415135	0.1907	T	C	5.656e-29	4.601e-45	0.001307	2.02e-39	0.01039	0.008967	172332	45.2315
19	41204070	rs148614081	0.0216	A	G	4.953e-12	0.9257	2.384e-15	0.6631	1.671e-13	0.5204	172332	11.1137
19	41305138	rs184088518	0.0237	T	G	7.446e-11	0.4968	5.244e-16	0.2375	3.989e-16	0.3336	172332	11.8851
19	41326518	rs8100454	0.0375	G	A	4.968e-12	0.8175	4.546e-16	0.986	1.33e-15	0.8107	172332	12.2019
19	44260929	rs61387190	0.1575	T	C	4.75e-05	1.556e-09	0.4159	0.4124	2.514e-05	1.856e-22	172332	27.5189
19	44278781	rs563995	0.2281	A	G	1.847e-07	1.602e-09	0.03043	0.8868	3.803e-09	1.127e-27	172332	34.6172
19	4502201	rs8887	0.4288	T	C	1.157e-13	3.108e-81	0.0002542	4.09e-111	3.255e-13	7.146e-34	172332	106.795
19	45744552	rs143273199	0.2612	C	T	2.146e-06	0.396	7.303e-09	0.6754	2.168e-08	0.9993	172332	5.16133
19	46177235	rs55669001	0.1008	C	T	0.0009606	1.906e-10	0.6357	1.038e-07	0.7738	0.5722	172332	6.84999
19	47572987	rs2241388	0.2777	T	C	1.022e-09	0.6267	2.546e-11	0.5176	3.428e-10	0.4081	172332	7.9187
19	47596131	rs113125564	0.0446	C	T	2.071e-13	0.0004715	1.031e-08	0.002059	1.725e-08	0.7004	172332	8.6208
19	50044741	rs113886122	0.1583	G	C	4.849e-11	0.01179	5.254e-09	0.2128	7.366e-11	0.009916	172332	9.07147
19	50078276	rs2379087	0.2306	C	T	1.391e-11	0.02392	2.594e-10	0.138	1.542e-10	0.3246	172332	8.50022
19	50100295	rs3745475	0.2267	G	A	7.13e-12	0.01961	3.117e-10	0.1246	2.322e-10	0.3514	172332	8.49827
19	807442	.	0.3951	G	C	2.664e-08	0.0001962	1.597e-18	0.03501	4.943e-14	0.005175	172332	15.7921
19	8452681	rs145430844	0.0279	A	C	5.993e-05	1.073e-15	0.8066	2.142e-17	0.1896	0.005334	172332	12.8853
19	8456281	rs7254836	0.0311	A	G	3.573e-05	5.034e-15	0.8601	2.014e-17	0.2742	0.00418	172332	12.8814
20	21356545	rs62217958	0.0534	T	C	0.00145	2.746e-07	0.8139	1.83e-09	0.3896	0.001315	172332	5.80621
20	25517425	rs6138599	0.1802	G	T	1.691e-12	6.408e-05	6.695e-08	0.001279	1.162e-07	0.7641	172332	8.65686
20	29540093	rs6119003	0.251	C	G	6.107e-09	1.889e-10	0.008142	1.814e-09	0.04088	0.3089	172332	8.81461
20	29567289	rs2424850	0.3298	C	T	3.345e-09	7.432e-10	0.002145	1.719e-08	0.006663	0.5512	172332	8.82619
20	30427077	rs6060987	0.2166	A	T	2.665e-10	1.187e-18	0.1111	2.197e-17	0.299	0.1255	172332	15.9342
20	30433352	rs6121246	0.2156	T	C	1.794e-10	1.252e-18	0.0979	1.541e-17	0.2886	0.1013	172332	15.9913
20	30439298	rs78429945	0.1794	T	G	1.623e-11	3.423e-13	0.002537	4.11e-12	0.008292	0.3184	172332	12.2321
20	31108108	rs159058	0.2995	C	A	2.257e-10	3.213e-23	0.4397	8.703e-22	0.7195	0.04897	172332	20.0241
20	3742066	rs6116019	0.0997	C	T	3.478e-06	3.119e-12	0.5927	1.573e-05	0.09634	0.0007627	172332	11.2125
20	38563245	rs2145943	0.4076	G	A	0.004774	3.045e-10	0.3958	6.954e-08	0.64	0.8882	172332	6.3607
20	39797465	rs753381	0.4503	T	C	1.674e-06	0.1399	3.991e-06	0.7644	7.679e-09	0.0004611	172332	6.26012
20	4157072	.	0.3876	G	C	0.697	5.983e-05	0.04517	1.33e-11	1.273e-05	1.201e-09	172332	10.0652
20	42658274	.	0.2758	A	C	2.742e-07	5.108e-10	0.127	2.51e-08	0.2937	0.2082	172332	7.193
20	42673848	rs766622	0.2981	C	T	4.346e-09	4.803e-07	0.001186	2.062e-06	0.007346	0.08393	172332	6.41522
20	43042364	rs1800961	0.0314	T	C	1.196e-05	0.1475	6.309e-10	0.4447	3.009e-08	0.3048	172332	6.05091
20	44570192	rs6073966	0.1686	T	C	6.682e-06	2.225e-13	0.5632	6.437e-13	0.9805	0.3063	172332	10.0931
20	49087012	rs6512645	0.4039	A	G	6.113e-19	1.63e-13	7.424e-08	1.074e-14	2.142e-05	0.001945	172332	18.1697
20	49101590	rs6126019	0.4533	T	C	1.467e-21	2.637e-10	2.312e-11	3.602e-11	4.486e-08	0.0008628	172332	18.6583
20	52222106	rs151305716	0.0168	T	C	6.36e-11	7.702e-17	0.05886	1.925e-12	0.04431	0.6795	172332	13.5077
20	55990405	rs737092	0.4891	C	T	4.922e-23	2.63e-118	0.0002172	3.27e-91	9.842e-05	0.9328	172332	112.859
20	55991637	rs6014993	0.4888	G	A	1.534e-22	8.23e-119	0.0001265	4.2e-92	4.53e-05	0.8884	172332	113.379
20	56119516	rs6064559	0.402	C	A	0.003849	0.0002276	8.695e-09	0.0002177	7.389e-10	0.3128	172332	7.26975
20	62711459	rs8126001	0.489	T	C	0.05431	7.872e-09	0.1034	8.628e-07	0.09828	0.5093	172332	5.13866
21	16578159	rs1997595	0.3405	C	A	6.874e-15	0.841	4.869e-19	0.7602	1.217e-16	0.2167	172332	15.1163
21	35107734	rs3827181	0.3447	T	C	1.183e-07	2.756e-26	0.3541	7.417e-29	0.01156	1.392e-06	172332	25.8219
21	35150947	rs71326967	0.3433	G	A	1.345e-07	1.031e-26	0.3365	2.616e-28	0.01391	8.354e-06	172332	25.5298
21	35347960	rs743417	0.4238	C	T	4.845e-11	0.6848	2.004e-15	0.9336	2.319e-13	0.2145	172332	11.4853
21	37834258	rs128494	0.2347	T	C	2.691e-10	0.1172	2.028e-16	0.2978	1.055e-13	0.03607	172332	12.4708
21	38072356	rs2269188	0.2783	C	G	2.139e-11	0.8115	6.559e-13	0.6711	1.504e-11	0.2987	172332	9.43211
21	39838035	rs2836422	0.3955	T	A	5.845e-08	4.83e-12	0.133	1.253e-09	0.2461	0.3782	172332	9.11203
21	40466570	rs2836882	0.267	A	G	0.008339	0.001838	5.416e-07	3.401e-05	2.105e-09	0.0006232	172332	7.16005
21	45080552	rs2282526	0.4201	A	T	0.0002157	2.507e-10	0.9288	2.359e-10	0.4434	0.02577	172332	7.12763
21	46269526	rs741951	0.1501	A	G	0.001446	1.919e-22	0.00412	2.559e-21	0.0001192	0.01078	172332	19.4647
22	21917708	rs131659	0.1915	G	A	0.001146	1.309e-37	4.281e-07	6.443e-17	0.009267	3.912e-10	172332	42.5051
22	21917859	rs138665726	0.1871	C	A	0.001558	9.817e-38	2.796e-07	1.315e-16	0.008352	1.44e-10	172332	43.1231
22	21922904	rs2266959	0.189	T	G	0.002585	3.473e-37	1.483e-07	3.404e-16	0.007156	6.217e-11	172332	43.099
22	28181399	rs2283847	0.4451	C	T	4.85e-05	9.363e-10	0.5177	7.428e-11	0.7917	0.007208	172332	7.29142
22	29203314	rs5762813	0.184	T	C	3.041e-05	0.02346	1.017e-09	0.01385	4.727e-11	0.3525	172332	7.1848
22	30440533	rs41178	0.3422	A	G	0.2662	2.333e-16	5.224e-05	1.922e-14	4.767e-06	0.1614	172332	14.4832
22	30487619	rs146943023	0.0921	A	G	0.1358	1.783e-15	0.0004741	6.721e-15	3.286e-05	0.02775	172332	13.2765
22	32883282	rs3827335	0.3988	A	G	1.887e-13	7.606e-45	0.5648	1.355e-41	0.1782	0.122	172332	41.3528
22	32899045	rs5998517	0.4014	T	C	1.402e-13	6.029e-44	0.6833	3.787e-40	0.2661	0.128	172332	40.0565
22	36758547	rs136211	0.3144	A	G	0.5549	6.458e-14	1.295e-05	2.948e-14	3.992e-07	0.04132	172332	13.1507
22	37462936	.	0.4388	A	G	3.086e-12	0	4.317e-73	0	5.62e-169	5.2e-189	172332	1319.81
22	40713861	rs139913	0.3996	T	A	2.034e-06	3.897e-10	0.3724	1.872e-09	0.7224	0.07487	172332	7.01289
22	43114551	rs8138197	0.4713	A	G	2.979e-23	1.101e-08	3.105e-14	0.0006533	1.621e-17	0.0004833	172332	23.0606
22	43115576	rs5758896	0.4055	T	C	6.122e-19	2.102e-05	3.551e-14	0.02647	6.919e-18	7.198e-05	172332	20.071
22	43141020	rs4822191	0.4697	A	G	7.77e-21	3.217e-09	5.494e-12	4.008e-05	9.485e-14	0.0275	172332	19.2049
22	44324730	rs738408	0.216	T	C	0.01085	3.566e-07	5.659e-09	2.714e-09	2.995e-12	0.003204	172332	12.3229
22	44340904	rs2294915	0.2309	T	C	0.06818	3.736e-08	1.643e-07	1.383e-10	1.242e-10	0.001316	172332	12.0832
22	46364161	rs9330813	0.3155	A	G	2.574e-16	0.3597	9.392e-19	0.1031	1.31e-15	0.03412	172332	15.4476
22	46376384	rs62228060	0.3246	A	G	1.512e-15	0.575	8.509e-19	0.2489	4.149e-16	0.09085	172332	15.2638
22	50971266	rs140522	0.3266	T	C	1.926e-43	1.63e-129	0.8295	2.98e-94	0.8942	0.4229	172332	126.016

## Sheet: Suppl Table 4g
Supplementary Table 4g - ICBP 2011 Previous Univariate Associations
Chr	BP	Marker	MAF	A1	SBP_A2	SBP_pValue	DBP_pValue	MAP_pValue	PP_pValue	Nmin	logBFWeightedAvg
1	11797044	rs17367504	0.147264	G	A	2.11139e-10	1.29116e-08	1.8566e-08	0.00199108	29063	6.78623
3	170583588	rs419076	0.473314	T	C	7.96335e-08	1.82906e-07	3.00424e-09	0.00275423	29011.2	6.10401
3	170668995	rs1343040	0.432242	A	G	3.29931e-07	9.84694e-08	2.21608e-09	0.0191492	26963.6	6.14815
4	81515724	rs13149993	0.323371	A	G	7.43457e-09	6.21119e-11	3.28944e-11	0.000203505	28127.5	9.57266
4	81521902	rs1458038	0.281774	T	C	2.12108e-09	7.91295e-13	5.3375e-11	0.00163858	26555.1	10.6148
5	32825609	rs1173756	0.458819	T	C	1.54465e-06	0.0276227	0.000289735	4.09582e-08	28636.1	5.35365
6	26199158	rs1799945	0.145118	G	C	1.87072e-05	4.77508e-08	2.06072e-07	0.057485	28236.2	5.24318
6	26215442	rs198846	0.143082	A	G	2.16522e-05	3.79982e-08	1.52736e-07	0.0620318	28225.8	5.3184
7	106005809	rs17477177	0.212445	C	T	2.94066e-05	0.876444	0.0605586	1.19105e-10	28849.8	7.22981
10	104585839	rs3824755	0.0980501	C	G	6.8538e-10	1.32517e-05	5.70035e-09	9.95946e-10	28895.8	9.33959
10	104836168	rs11191548	0.0869291	C	T	5.0287e-10	2.11924e-06	8.68183e-09	3.59285e-08	28041.2	8.60381
10	104929205	rs11191593	0.0885164	C	T	5.42605e-10	2.20223e-06	1.86307e-09	1.8099e-08	27914.1	8.84583
10	18747454	rs1813353	0.315664	C	T	9.51788e-07	6.11578e-08	1.71019e-10	0.0681793	28481.2	7.16664
10	18767965	rs12258967	0.331081	G	C	2.37313e-07	6.28025e-08	1.3744e-10	0.0179676	27242.8	7.26271
10	63137559	rs4590817	0.158358	C	G	5.95183e-08	1.76601e-09	2.98014e-11	0.00341827	28954	7.97845
11	129778440	rs11222084	0.354174	T	A	0.00569862	0.0624792	0.863509	8.44671e-11	27800.9	8.4358
11	16858844	rs381815	0.258958	T	C	2.45283e-09	1.21964e-07	2.73812e-05	3.47359e-06	28706.4	8.07689
12	110347328	rs3184504	0.477375	T	C	1.69078e-09	2.33372e-14	4.25141e-11	0.108521	26362.7	10.8594
12	110470476	rs653178	0.479053	C	T	9.30279e-10	1.64349e-14	1.74306e-11	0.114194	26839	10.9919
12	88563054	rs17249754	0.159304	A	G	9.7286e-13	5.25365e-09	6.0071e-12	1.08666e-06	28935.2	9.78237
15	72864420	rs1378942	0.350836	C	A	3.43369e-10	3.47203e-12	1.90433e-09	0.0788711	29077.9	8.87964
17	42368270	rs17608766	0.147442	C	T	7.33375e-07	0.0094915	4.90859e-05	5.17763e-11	25981	8.37672

## Sheet: Suppl Table 4h
Supplementary Table 4h - MAGIC 2010 Previous Univariate Associations
Chr	BP	Marker	MAF	A1	FstIns_A2	FstIns_pValue	FstGlu_pValue	HOMA_B_pValue	HOMA_IR_pValue	Nmin	logBFWeightedAvg
2	169471394	rs560887	0.326	T	C	0.06238	4.61e-75	7.674e-29	0.5639	46186	80.2349
2	27594741	rs780094	0.394	T	C	9.773e-05	2.486e-12	0.2515	7.626e-07	46186	10.3149
3	124548468	rs11708067	0.226	A	G	0.5302	8.724e-09	0.0001769	0.8395	46186	6.90115
7	15030834	rs2191349	0.467	T	G	0.1875	7.826e-17	5.041e-11	0.6952	46186	16.836
7	44202193	rs4607517	0.195	A	G	0.2253	4.557e-36	4.836e-08	0.006324	46186	32.7338
8	118254914	rs11558471	0.252	A	G	0.2086	2.616e-11	1.409e-06	0.714	46186	10.2728
10	113032083	rs10885122	0.1	T	G	0.1457	8.414e-11	3.331e-06	0.729	46186	9.73628
10	114746031	rs4506565	0.296	A	T	0.0086	1.235e-08	1.391e-06	0.06558	46186	8.76034
11	45829667	rs11605924	0.458	A	C	0.4872	1.52e-09	4.69e-06	0.9304	46186	7.87415
11	47292896	rs7944584	0.288	A	T	0.5613	1.466e-09	8.64e-05	0.8643	46186	8.03728
11	61328054	rs174550	0.367	T	C	0.1464	1.479e-08	3.772e-05	0.6763	46186	7.21081
11	92348358	rs10830963	0.3	C	G	0.3988	1.263e-68	8.6e-23	0.09074	46186	70.3394

## Sheet: Suppl Table 4i
Supplementary Table 4i - GEFOS 2015 Previous Univariate Associations
Chr	BP	Marker	MAF	A1	FA_A2	FA_pValue	FN_pValue	LS_pValue	Nmin	logBFWeightedAvg
1	22698447	rs7524102	0.198329	G	A	0.000638	7.36e-17	2.41e-14	32965	17.1876
1	68656697	rs2566752	0.41074	C	T	0.940378	3.65e-15	1.49e-19	32965	20.0865
2	119545994	rs11692564	0.0127287	T	C	0.017726	0.000723	4.1e-09	32965	5.255
2	166572906	rs10170839	0.431424	C	A	0.013732	1.2e-14	4.97e-09	32965	12.424
2	166603281	rs11680288	0.428958	A	G	0.115191	3.25e-12	3.12e-09	32965	10.6349
3	41121251	rs436448	0.480191	T	C	0.247288	1.56e-16	1.28e-09	32965	14.2248
3	41127094	rs401680	0.496102	A	T	0.199654	7.99e-16	3.7e-10	32965	13.9269
5	88376061	rs1366594	0.477407	A	C	1.78e-07	5.44e-25	0.435353	32965	26.7729
6	151874122	rs9478217	0.482657	G	A	3.94e-05	1.23e-11	8.03e-10	32965	11.1786
6	151932778	rs1023940	0.465155	A	G	0.018376	3.64e-09	6.47e-13	32965	11.1389
7	120742980	rs148771817	0.00819411	T	C	9.31e-09	0.797676	0.00609	32965	5.0588
7	120953756	rs76042375	0.035004	A	G	1.83e-20	0.044167	5.5e-06	32965	17.2844
7	120966790	rs3779381	0.252188	G	A	3.85e-21	2.87e-11	3.85e-13	32965	24.6721
7	121000718	rs7807953	0.263325	T	C	3.91e-24	1.33e-10	4.11e-14	32965	27.4011
7	121033121	rs7776725	0.259348	C	T	1.21e-25	1.06e-09	6.85e-13	32965	27.5854
7	38097862	rs1357651	0.354813	T	G	0.285463	7.56e-05	3.75e-13	32965	10.2583
7	38153650	rs4281029	0.187749	A	C	0.265367	2.96e-09	2.87e-10	32965	9.30302
7	96133319	rs6965122	0.265712	G	A	2.05e-05	1.08e-15	7.4e-11	32965	14.8005
7	96154912	rs4448201	0.299602	G	C	4.34e-05	4.37e-16	3.69e-10	32965	14.6105
8	120007395	rs1485307	0.417343	T	C	1.38e-06	2.49e-15	9.6e-19	32965	19.9163
8	120007708	rs2220189	0.389817	C	G	5.13e-06	4.33e-14	4.25e-20	32965	19.9434
10	79447228	rs11002249	0.235402	T	C	0.114385	0.929321	1.01e-09	32965	7.71634
11	15710084	rs7108738	0.192681	G	T	0.000128	8.07e-17	0.000205	32965	13.3868
11	68216756	rs2291467	0.228162	T	C	0.001619	4.6e-07	9.64e-14	32965	10.9172
12	54385599	rs11614913	0.382418	T	C	0.167967	5.82e-07	2.45e-11	32965	8.74004
13	42965837	rs9533094	0.404296	G	A	4.24e-05	3.59e-06	2.8e-20	32965	16.8045
14	91465976	rs73326583	0.160382	A	C	0.197956	4.18e-06	2.83e-09	32965	6.78051
16	375782	rs9921222	0.461177	T	C	0.000392	6.36e-11	3.16e-09	32965	9.96293
16	377367	rs10794639	0.458313	G	A	0.000492	3.3e-11	5.77e-09	32965	9.98463
16	86714715	rs71390846	0.173667	C	G	0.078102	3.16e-09	3.8e-08	32965	7.89395
17	42208172	rs11652763	0.147574	A	G	0.158123	1.09e-10	0.029995	32965	7.79223
18	60054857	rs884205	0.213206	A	C	0.082193	2.71e-06	2.77e-09	32965	6.86171
19	33525713	rs9749364	0.133492	G	T	0.001564	0.004326	6.64e-10	32965	6.69955
20	10644158	rs2235811	0.462291	A	G	0.812182	1.83e-05	4.66e-09	32965	6.23938

[truncated: 4 more sheets: Suppl Table 4j, Suppl Table 4k, Suppl Table 4l, Suppl Table 4m]
